# Supplementary material for: Predictive modeling of sugar beet bolting via vernalization-intensity model and resilience assessment in diverse autumn cultivation environments
Source: PLoS One. 2026 Feb 26;21(2):e0339856. doi: 10.1371/journal.pone.0339856 (PMC12944751; doi:10.1371/journal.pone.0339856)
Supplement: S1 Table — Provides minimum and maximum temperatures for Gonbad, Dezful, and Gachsaran across two cropping years. (XLSX) [file pone.0339856.s001.xlsx]

## Sheet: Gonbad_2022-2023
Date	Location	Cropping year	T-min	T-max
2022-09-23	Gonbad	2022-2023	21.4	42
2022-09-24	Gonbad	2022-2023	18.6	34.7
2022-09-25	Gonbad	2022-2023	21.9	30.5
2022-09-26	Gonbad	2022-2023	22.5	28.9
2022-09-27	Gonbad	2022-2023	20.9	29.7
2022-09-28	Gonbad	2022-2023	20.2	33.8
2022-09-29	Gonbad	2022-2023	16.5	34.2
2022-09-30	Gonbad	2022-2023	22.8	30.1
2022-10-01	Gonbad	2022-2023	21.8	28
2022-10-02	Gonbad	2022-2023	19.8	30.1
2022-10-03	Gonbad	2022-2023	14.8	36.7
2022-10-04	Gonbad	2022-2023	17.1	33
2022-10-05	Gonbad	2022-2023	17.6	33.7
2022-10-06	Gonbad	2022-2023	18.2	30.8
2022-10-07	Gonbad	2022-2023	21.4	29.7
2022-10-08	Gonbad	2022-2023	16.3	29.5
2022-10-09	Gonbad	2022-2023	15	32.4
2022-10-10	Gonbad	2022-2023	13.2	35.5
2022-10-11	Gonbad	2022-2023	19.3	29.3
2022-10-12	Gonbad	2022-2023	21	27.9
2022-10-13	Gonbad	2022-2023	17.5	29.7
2022-10-14	Gonbad	2022-2023	16.3	29.9
2022-10-15	Gonbad	2022-2023	14.4	31.4
2022-10-16	Gonbad	2022-2023	14.5	30
2022-10-17	Gonbad	2022-2023	15.3	30.3
2022-10-18	Gonbad	2022-2023	17.7	28
2022-10-19	Gonbad	2022-2023	13.9	25.8
2022-10-20	Gonbad	2022-2023	13.7	37.6
2022-10-21	Gonbad	2022-2023	17.5	37.9
2022-10-22	Gonbad	2022-2023	18.3	23.8
2022-10-23	Gonbad	2022-2023	13.8	24.7
2022-10-24	Gonbad	2022-2023	14.1	27.3
2022-10-25	Gonbad	2022-2023	16.3	23.4
2022-10-26	Gonbad	2022-2023	11.5	26
2022-10-27	Gonbad	2022-2023	10.2	26.5
2022-10-28	Gonbad	2022-2023	14.7	24.7
2022-10-29	Gonbad	2022-2023	14.5	21.3
2022-10-30	Gonbad	2022-2023	13.1	22.5
2022-10-31	Gonbad	2022-2023	9.3	30.3
2022-11-01	Gonbad	2022-2023	17.1	25
2022-11-02	Gonbad	2022-2023	12.8	23.6
2022-11-03	Gonbad	2022-2023	9.8	21
2022-11-04	Gonbad	2022-2023	10.2	22.2
2022-11-05	Gonbad	2022-2023	8.6	22
2022-11-06	Gonbad	2022-2023	11.2	20.8
2022-11-07	Gonbad	2022-2023	10.2	14.8
2022-11-08	Gonbad	2022-2023	3.6	19.1
2022-11-09	Gonbad	2022-2023	3.3	18.4
2022-11-10	Gonbad	2022-2023	4.2	17.4
2022-11-11	Gonbad	2022-2023	7.3	19.3
2022-11-12	Gonbad	2022-2023	5.6	19.2
2022-11-13	Gonbad	2022-2023	12.3	19.7
2022-11-14	Gonbad	2022-2023	6.7	23.2
2022-11-15	Gonbad	2022-2023	6.4	20.5
2022-11-16	Gonbad	2022-2023	8.8	22.5
2022-11-17	Gonbad	2022-2023	6.1	18.2
2022-11-18	Gonbad	2022-2023	10.2	23.2
2022-11-19	Gonbad	2022-2023	9.8	27.4
2022-11-20	Gonbad	2022-2023	8.3	23.7
2022-11-21	Gonbad	2022-2023	6.3	26.9
2022-11-22	Gonbad	2022-2023	12	30.1
2022-11-23	Gonbad	2022-2023	15.2	25.3
2022-11-24	Gonbad	2022-2023	10.5	18.8
2022-11-25	Gonbad	2022-2023	4.2	26.3
2022-11-26	Gonbad	2022-2023	8.4	26.7
2022-11-27	Gonbad	2022-2023	10.8	20.4
2022-11-28	Gonbad	2022-2023	13.5	19.1
2022-11-29	Gonbad	2022-2023	4.9	19.4
2022-11-30	Gonbad	2022-2023	5.3	17.9
2022-12-01	Gonbad	2022-2023	9.5	13.7
2022-12-02	Gonbad	2022-2023	9.1	12.2
2022-12-03	Gonbad	2022-2023	9.3	12.3
2022-12-04	Gonbad	2022-2023	4.3	9.4
2022-12-05	Gonbad	2022-2023	2.4	8.7
2022-12-06	Gonbad	2022-2023	3.3	13
2022-12-07	Gonbad	2022-2023	0.4	12.6
2022-12-08	Gonbad	2022-2023	2	14.3
2022-12-09	Gonbad	2022-2023	7.1	11.8
2022-12-10	Gonbad	2022-2023	3.9	15.8
2022-12-11	Gonbad	2022-2023	1.8	14.8
2022-12-12	Gonbad	2022-2023	1.7	15.8
2022-12-13	Gonbad	2022-2023	3.4	13
2022-12-14	Gonbad	2022-2023	9.5	20.3
2022-12-15	Gonbad	2022-2023	3.9	17.5
2022-12-16	Gonbad	2022-2023	9.6	14.8
2022-12-17	Gonbad	2022-2023	10.5	13.8
2022-12-18	Gonbad	2022-2023	7.8	18.6
2022-12-19	Gonbad	2022-2023	4.7	19.3
2022-12-20	Gonbad	2022-2023	2.6	11.5
2022-12-21	Gonbad	2022-2023	3.9	10.8
2022-12-22	Gonbad	2022-2023	4.8	13.6
2022-12-23	Gonbad	2022-2023	1.9	13.9
2022-12-24	Gonbad	2022-2023	0.4	10.1
2022-12-25	Gonbad	2022-2023	6.7	13.4
2022-12-26	Gonbad	2022-2023	7.8	13.2
2022-12-27	Gonbad	2022-2023	7.5	12.4
2022-12-28	Gonbad	2022-2023	3.8	14.9
2022-12-29	Gonbad	2022-2023	1.8	17.3
2022-12-30	Gonbad	2022-2023	4.7	15
2022-12-31	Gonbad	2022-2023	0.6	16.7
2023-01-01	Gonbad	2022-2023	-1.3	15.6
2023-01-02	Gonbad	2022-2023	0.5	16.5
2023-01-03	Gonbad	2022-2023	0.7	20.5
2023-01-04	Gonbad	2022-2023	0.3	19.9
2023-01-05	Gonbad	2022-2023	2	12.7
2023-01-06	Gonbad	2022-2023	2.9	18.9
2023-01-07	Gonbad	2022-2023	5.3	21.4
2023-01-08	Gonbad	2022-2023	2.3	14
2023-01-09	Gonbad	2022-2023	3	10.4
2023-01-10	Gonbad	2022-2023	-0.8	7
2023-01-11	Gonbad	2022-2023	0.6	9.3
2023-01-12	Gonbad	2022-2023	-6.3	9.8
2023-01-13	Gonbad	2022-2023	-5.8	11.4
2023-01-14	Gonbad	2022-2023	-5.4	13.1
2023-01-15	Gonbad	2022-2023	-4.4	10.2
2023-01-16	Gonbad	2022-2023	-1.5	13.4
2023-01-17	Gonbad	2022-2023	-3.3	12.4
2023-01-18	Gonbad	2022-2023	-2	13.4
2023-01-19	Gonbad	2022-2023	-2.5	14.4
2023-01-20	Gonbad	2022-2023	1.5	12.7
2023-01-21	Gonbad	2022-2023	-3.2	12.5
2023-01-22	Gonbad	2022-2023	0.4	11.5
2023-01-23	Gonbad	2022-2023	-0.5	10.4
2023-01-24	Gonbad	2022-2023	1.4	10.8
2023-01-25	Gonbad	2022-2023	-2.9	11.5
2023-01-26	Gonbad	2022-2023	-1.2	12.6
2023-01-27	Gonbad	2022-2023	-3.6	12.9
2023-01-28	Gonbad	2022-2023	-3.9	18.2
2023-01-29	Gonbad	2022-2023	2.3	15.7
2023-01-30	Gonbad	2022-2023	2.5	13
2023-01-31	Gonbad	2022-2023	1.4	12.7
2023-02-01	Gonbad	2022-2023	7.4	11.8
2023-02-02	Gonbad	2022-2023	-0.6	21.5
2023-02-03	Gonbad	2022-2023	3.1	16.9
2023-02-04	Gonbad	2022-2023	4.9	17.7
2023-02-05	Gonbad	2022-2023	0.7	19.4
2023-02-06	Gonbad	2022-2023	3.9	22.5
2023-02-07	Gonbad	2022-2023	3.6	27
2023-02-08	Gonbad	2022-2023	8	12.3
2023-02-09	Gonbad	2022-2023	4.4	9
2023-02-10	Gonbad	2022-2023	1.3	6.8
2023-02-11	Gonbad	2022-2023	-1.9	9.2
2023-02-12	Gonbad	2022-2023	-1.5	6.9
2023-02-13	Gonbad	2022-2023	1.8	11.6
2023-02-14	Gonbad	2022-2023	1.8	11
2023-02-15	Gonbad	2022-2023	3	8.8
2023-02-16	Gonbad	2022-2023	4.8	12
2023-02-17	Gonbad	2022-2023	3.5	13.3
2023-02-18	Gonbad	2022-2023	0	17
2023-02-19	Gonbad	2022-2023	1.2	19.9
2023-02-20	Gonbad	2022-2023	4	23.8
2023-02-21	Gonbad	2022-2023	4.5	24.7
2023-02-22	Gonbad	2022-2023	1.7	24.9
2023-02-23	Gonbad	2022-2023	3.6	22
2023-02-24	Gonbad	2022-2023	6.8	13
2023-02-25	Gonbad	2022-2023	4.8	15
2023-02-26	Gonbad	2022-2023	-0.6	18.6
2023-02-27	Gonbad	2022-2023	2.4	22.8
2023-02-28	Gonbad	2022-2023	4.5	22.8
2023-03-01	Gonbad	2022-2023	3.6	24.9
2023-03-02	Gonbad	2022-2023	4.1	24
2023-03-03	Gonbad	2022-2023	7.5	14.8
2023-03-04	Gonbad	2022-2023	4.6	32.5
2023-03-05	Gonbad	2022-2023	8.8	20.9
2023-03-06	Gonbad	2022-2023	8.7	34.3
2023-03-07	Gonbad	2022-2023	9.2	22.5
2023-03-08	Gonbad	2022-2023	7.7	19
2023-03-09	Gonbad	2022-2023	9.9	15.6
2023-03-10	Gonbad	2022-2023	10.6	21
2023-03-11	Gonbad	2022-2023	8.4	27.1
2023-03-12	Gonbad	2022-2023	7.2	30.9
2023-03-13	Gonbad	2022-2023	11	33.5
2023-03-14	Gonbad	2022-2023	13.9	25.7
2023-03-15	Gonbad	2022-2023	10.6	15.6
2023-03-16	Gonbad	2022-2023	5.8	16.6
2023-03-17	Gonbad	2022-2023	10.5	23.9
2023-03-18	Gonbad	2022-2023	12.6	24.4
2023-03-19	Gonbad	2022-2023	12.8	21.7
2023-03-20	Gonbad	2022-2023	11.7	16.2
2023-03-21	Gonbad	2022-2023	11.1	14.8
2023-03-22	Gonbad	2022-2023	9.9	13
2023-03-23	Gonbad	2022-2023	9.2	15.2
2023-03-24	Gonbad	2022-2023	5.3	22.7
2023-03-25	Gonbad	2022-2023	8.1	23.4
2023-03-26	Gonbad	2022-2023	8.2	26.8
2023-03-27	Gonbad	2022-2023	11.3	20.8
2023-03-28	Gonbad	2022-2023	12.2	19.2
2023-03-29	Gonbad	2022-2023	9.2	30.2
2023-03-30	Gonbad	2022-2023	10.3	34.3
2023-03-31	Gonbad	2022-2023	12.8	23.2
2023-04-01	Gonbad	2022-2023	9.8	12.8
2023-04-02	Gonbad	2022-2023	4.8	19
2023-04-03	Gonbad	2022-2023	8.6	15.4
2023-04-04	Gonbad	2022-2023	4.9	21
2023-04-05	Gonbad	2022-2023	6	27.8
2023-04-06	Gonbad	2022-2023	11	29.5
2023-04-07	Gonbad	2022-2023	9	24.2
2023-04-08	Gonbad	2022-2023	7.6	30.1
2023-04-09	Gonbad	2022-2023	14	25.3
2023-04-10	Gonbad	2022-2023	7.5	26
2023-04-11	Gonbad	2022-2023	10.2	23.9
2023-04-12	Gonbad	2022-2023	11.8	35.5
2023-04-13	Gonbad	2022-2023	15.7	33.7
2023-04-14	Gonbad	2022-2023	14	27.3
2023-04-15	Gonbad	2022-2023	12	27.6
2023-04-16	Gonbad	2022-2023	8.4	26.2
2023-04-17	Gonbad	2022-2023	12.1	21.8
2023-04-18	Gonbad	2022-2023	6.1	23.6
2023-04-19	Gonbad	2022-2023	7.3	28.3
2023-04-20	Gonbad	2022-2023	7.5	29
2023-04-21	Gonbad	2022-2023	9.4	38.9
2023-04-22	Gonbad	2022-2023	13.9	27.8
2023-04-23	Gonbad	2022-2023	15.6	28.2
2023-04-24	Gonbad	2022-2023	12.4	28.8
2023-04-25	Gonbad	2022-2023	13.3	28.5
2023-04-26	Gonbad	2022-2023	15.6	22.6
2023-04-27	Gonbad	2022-2023	16	28.4
2023-04-28	Gonbad	2022-2023	17	26.6
2023-04-29	Gonbad	2022-2023	14.5	33.3
2023-04-30	Gonbad	2022-2023	13.1	33.9
2023-05-01	Gonbad	2022-2023	17.7	34.1
2023-05-02	Gonbad	2022-2023	16	23.3
2023-05-03	Gonbad	2022-2023	15.4	23.6
2023-05-04	Gonbad	2022-2023	12.9	18.6
2023-05-05	Gonbad	2022-2023	10.5	25.7
2023-05-06	Gonbad	2022-2023	10.3	30.2
2023-05-07	Gonbad	2022-2023	10.9	33.3
2023-05-08	Gonbad	2022-2023	13.8	41.4
2023-05-09	Gonbad	2022-2023	17.8	28.2
2023-05-10	Gonbad	2022-2023	18.1	24.3
2023-05-11	Gonbad	2022-2023	13.5	32.1
2023-05-12	Gonbad	2022-2023	15.2	32.1
2023-05-13	Gonbad	2022-2023	15.8	29.5
2023-05-14	Gonbad	2022-2023	16.7	26.3
2023-05-15	Gonbad	2022-2023	14.1	18.4
2023-05-16	Gonbad	2022-2023	12.8	19.4
2023-05-17	Gonbad	2022-2023	9.1	29.7
2023-05-18	Gonbad	2022-2023	13.9	29.7
2023-05-19	Gonbad	2022-2023	14.2	34.7
2023-05-20	Gonbad	2022-2023	18.4	32.1
2023-05-21	Gonbad	2022-2023	18.1	32.6
2023-05-22	Gonbad	2022-2023	17	38.1
2023-05-23	Gonbad	2022-2023	20.5	39.8
2023-05-24	Gonbad	2022-2023	18.5	42.6
2023-05-25	Gonbad	2022-2023	19.7	38.8
2023-05-26	Gonbad	2022-2023	20.9	35.6
2023-05-27	Gonbad	2022-2023	21.2	34.3
2023-05-28	Gonbad	2022-2023	19.8	39.2
2023-05-29	Gonbad	2022-2023	20.4	43.1
2023-05-30	Gonbad	2022-2023	20.4	41.4
2023-05-31	Gonbad	2022-2023	22.5	37.8
2023-06-01	Gonbad	2022-2023	23.3	34.9
2023-06-02	Gonbad	2022-2023	21.4	32.8
2023-06-03	Gonbad	2022-2023	21.2	35.9
2023-06-04	Gonbad	2022-2023	21.3	28.5
2023-06-05	Gonbad	2022-2023	21.6	41.1
2023-06-06	Gonbad	2022-2023	22.4	33.6
2023-06-07	Gonbad	2022-2023	22.1	30.1
2023-06-08	Gonbad	2022-2023	20.7	25.5
2023-06-09	Gonbad	2022-2023	18.2	23.5
2023-06-10	Gonbad	2022-2023	17.7	29.5
2023-06-11	Gonbad	2022-2023	19.8	32.9
2023-06-12	Gonbad	2022-2023	22.2	36.2
2023-06-13	Gonbad	2022-2023	22.7	39.2
2023-06-14	Gonbad	2022-2023	23.3	38.9
2023-06-15	Gonbad	2022-2023	25	36.7
2023-06-16	Gonbad	2022-2023	25.1	34.1
2023-06-17	Gonbad	2022-2023	23.8	33.5
2023-06-18	Gonbad	2022-2023	20.7	40.7
2023-06-19	Gonbad	2022-2023	23.9	32.9
2023-06-20	Gonbad	2022-2023	21.5	36.3

## Sheet: Gonbad_2023-2024
Date	Location	Cropping year	T-min	T-max
2023-09-23	Gonbad	2023-2024	16.6	31.7
2023-09-24	Gonbad	2023-2024	17.2	32.8
2023-09-25	Gonbad	2023-2024	16.4	32.2
2023-09-26	Gonbad	2023-2024	17.1	29.6
2023-09-27	Gonbad	2023-2024	19.6	24.7
2023-09-28	Gonbad	2023-2024	15.7	30.7
2023-09-29	Gonbad	2023-2024	14.9	31.8
2023-09-30	Gonbad	2023-2024	14.5	32.5
2023-10-01	Gonbad	2023-2024	13	30.7
2023-10-02	Gonbad	2023-2024	15.6	31
2023-10-03	Gonbad	2023-2024	15	33.9
2023-10-04	Gonbad	2023-2024	21.3	30.2
2023-10-05	Gonbad	2023-2024	16.7	27.1
2023-10-06	Gonbad	2023-2024	15	25.1
2023-10-07	Gonbad	2023-2024	11.1	25.4
2023-10-08	Gonbad	2023-2024	12.8	29.2
2023-10-09	Gonbad	2023-2024	14.8	33
2023-10-10	Gonbad	2023-2024	18	29.1
2023-10-11	Gonbad	2023-2024	16	28
2023-10-12	Gonbad	2023-2024	13	14.9
2023-10-13	Gonbad	2023-2024	10.4	20.2
2023-10-14	Gonbad	2023-2024	13	21.5
2023-10-15	Gonbad	2023-2024	11.6	24.8
2023-10-16	Gonbad	2023-2024	9.6	29.5
2023-10-17	Gonbad	2023-2024	19.5	24
2023-10-18	Gonbad	2023-2024	15.6	25
2023-10-19	Gonbad	2023-2024	12.9	26.2
2023-10-20	Gonbad	2023-2024	16.4	20.1
2023-10-21	Gonbad	2023-2024	11.1	27.5
2023-10-22	Gonbad	2023-2024	13.3	25
2023-10-23	Gonbad	2023-2024	13	27.3
2023-10-24	Gonbad	2023-2024	12.4	27.3
2023-10-25	Gonbad	2023-2024	15.2	25
2023-10-26	Gonbad	2023-2024	12.3	29.9
2023-10-27	Gonbad	2023-2024	14.6	33.2
2023-10-28	Gonbad	2023-2024	14.6	32.1
2023-10-29	Gonbad	2023-2024	14.2	35.4
2023-10-30	Gonbad	2023-2024	14.5	24.8
2023-10-31	Gonbad	2023-2024	16.1	25.7
2023-11-01	Gonbad	2023-2024	14.1	26.1
2023-11-02	Gonbad	2023-2024	8.8	28.9
2023-11-03	Gonbad	2023-2024	13.4	27.1
2023-11-04	Gonbad	2023-2024	12.9	26.1
2023-11-05	Gonbad	2023-2024	15.4	25
2023-11-06	Gonbad	2023-2024	11.9	27.5
2023-11-07	Gonbad	2023-2024	11.4	27.6
2023-11-08	Gonbad	2023-2024	15.5	22.4
2023-11-09	Gonbad	2023-2024	9.5	27.7
2023-11-10	Gonbad	2023-2024	13.8	27.2
2023-11-11	Gonbad	2023-2024	14.3	23.2
2023-11-12	Gonbad	2023-2024	9.8	30.5
2023-11-13	Gonbad	2023-2024	11	30.6
2023-11-14	Gonbad	2023-2024	11.5	27.4
2023-11-15	Gonbad	2023-2024	11	24.6
2023-11-16	Gonbad	2023-2024	13.2	23.4
2023-11-17	Gonbad	2023-2024	10.7	32.1
2023-11-18	Gonbad	2023-2024	14.7	22.1
2023-11-19	Gonbad	2023-2024	11.1	26.5
2023-11-20	Gonbad	2023-2024	9.9	32.3
2023-11-21	Gonbad	2023-2024	12.4	23.3
2023-11-22	Gonbad	2023-2024	10.7	15.3
2023-11-23	Gonbad	2023-2024	7.7	25.8
2023-11-24	Gonbad	2023-2024	10.2	19.6
2023-11-25	Gonbad	2023-2024	6.8	27
2023-11-26	Gonbad	2023-2024	12.2	26.1
2023-11-27	Gonbad	2023-2024	9.7	29.9
2023-11-28	Gonbad	2023-2024	11.7	19.2
2023-11-29	Gonbad	2023-2024	10.2	21.1
2023-11-30	Gonbad	2023-2024	7	24.1
2023-12-01	Gonbad	2023-2024	7.1	18.6
2023-12-02	Gonbad	2023-2024	8.3	23.9
2023-12-03	Gonbad	2023-2024	5.8	24.4
2023-12-04	Gonbad	2023-2024	7.1	26
2023-12-05	Gonbad	2023-2024	7.5	21.1
2023-12-06	Gonbad	2023-2024	11.4	20.5
2023-12-07	Gonbad	2023-2024	6.4	17.9
2023-12-08	Gonbad	2023-2024	7	19.7
2023-12-09	Gonbad	2023-2024	9.1	21.8
2023-12-10	Gonbad	2023-2024	8	27
2023-12-11	Gonbad	2023-2024	10.4	13.4
2023-12-12	Gonbad	2023-2024	2.9	14.1
2023-12-13	Gonbad	2023-2024	8.5	13.4
2023-12-14	Gonbad	2023-2024	4.2	10.6
2023-12-15	Gonbad	2023-2024	4.3	10.9
2023-12-16	Gonbad	2023-2024	4.4	18.7
2023-12-17	Gonbad	2023-2024	9.3	22.5
2023-12-18	Gonbad	2023-2024	4.4	14.3
2023-12-19	Gonbad	2023-2024	1.1	8.8
2023-12-20	Gonbad	2023-2024	-0.4	14.3
2023-12-21	Gonbad	2023-2024	0.2	14.7
2023-12-22	Gonbad	2023-2024	1.3	26
2023-12-23	Gonbad	2023-2024	11.9	27
2023-12-24	Gonbad	2023-2024	11.1	26.2
2023-12-25	Gonbad	2023-2024	8.4	20.1
2023-12-26	Gonbad	2023-2024	6.8	25.3
2023-12-27	Gonbad	2023-2024	5.7	23.5
2023-12-28	Gonbad	2023-2024	4.1	16.5
2023-12-29	Gonbad	2023-2024	5.8	13.3
2023-12-30	Gonbad	2023-2024	0.6	18.1
2023-12-31	Gonbad	2023-2024	0.8	21.8
2024-01-01	Gonbad	2023-2024	3.9	15.3
2024-01-02	Gonbad	2023-2024	5	17.5
2024-01-03	Gonbad	2023-2024	1.4	23.1
2024-01-04	Gonbad	2023-2024	9.8	19.5
2024-01-05	Gonbad	2023-2024	6.1	26.1
2024-01-06	Gonbad	2023-2024	8.6	19.8
2024-01-07	Gonbad	2023-2024	7	16.7
2024-01-08	Gonbad	2023-2024	5.9	21.8
2024-01-09	Gonbad	2023-2024	7.6	24.4
2024-01-10	Gonbad	2023-2024	8.5	15.5
2024-01-11	Gonbad	2023-2024	7.8	13.8
2024-01-12	Gonbad	2023-2024	6.5	15.5
2024-01-13	Gonbad	2023-2024	7.6	24.5
2024-01-14	Gonbad	2023-2024	6.5	12.3
2024-01-15	Gonbad	2023-2024	4.9	9.8
2024-01-16	Gonbad	2023-2024	8.1	14.8
2024-01-17	Gonbad	2023-2024	2.7	19.1
2024-01-18	Gonbad	2023-2024	5.5	13.8
2024-01-19	Gonbad	2023-2024	4.3	18.7
2024-01-20	Gonbad	2023-2024	1	17.9
2024-01-21	Gonbad	2023-2024	3.6	23.5
2024-01-22	Gonbad	2023-2024	4.3	10.9
2024-01-23	Gonbad	2023-2024	7.7	12.5
2024-01-24	Gonbad	2023-2024	5.7	8.9
2024-01-25	Gonbad	2023-2024	1.3	10.8
2024-01-26	Gonbad	2023-2024	3.8	8.5
2024-01-27	Gonbad	2023-2024	6.1	11.3
2024-01-28	Gonbad	2023-2024	7.8	9.6
2024-01-29	Gonbad	2023-2024	7.2	13.3
2024-01-30	Gonbad	2023-2024	3.7	10.7
2024-01-31	Gonbad	2023-2024	3.3	13.5
2024-02-01	Gonbad	2023-2024	-0.4	13.6
2024-02-02	Gonbad	2023-2024	0.1	8
2024-02-03	Gonbad	2023-2024	0.1	12.1
2024-02-04	Gonbad	2023-2024	0.6	17.9
2024-02-05	Gonbad	2023-2024	2.9	18.6
2024-02-06	Gonbad	2023-2024	7.1	20.7
2024-02-07	Gonbad	2023-2024	2.6	22.7
2024-02-08	Gonbad	2023-2024	7.3	24.1
2024-02-09	Gonbad	2023-2024	5.5	23.4
2024-02-10	Gonbad	2023-2024	5.8	23.8
2024-02-11	Gonbad	2023-2024	3.8	24.5
2024-02-12	Gonbad	2023-2024	6.8	25.6
2024-02-13	Gonbad	2023-2024	6.2	28.2
2024-02-14	Gonbad	2023-2024	8.7	29.6
2024-02-15	Gonbad	2023-2024	9.2	23.6
2024-02-16	Gonbad	2023-2024	10.9	15.7
2024-02-17	Gonbad	2023-2024	6.6	11.2
2024-02-18	Gonbad	2023-2024	3.7	7.1
2024-02-19	Gonbad	2023-2024	0.1	9
2024-02-20	Gonbad	2023-2024	-1.2	12.6
2024-02-21	Gonbad	2023-2024	-0.5	14.2
2024-02-22	Gonbad	2023-2024	2.3	18.1
2024-02-23	Gonbad	2023-2024	0.3	16.9
2024-02-24	Gonbad	2023-2024	6	11.3
2024-02-25	Gonbad	2023-2024	2.5	7.2
2024-02-26	Gonbad	2023-2024	2.1	5.4
2024-02-27	Gonbad	2023-2024	0.1	7.8
2024-02-28	Gonbad	2023-2024	-0.5	10
2024-02-29	Gonbad	2023-2024	1	5.9
2024-03-01	Gonbad	2023-2024	2.8	10.5
2024-03-02	Gonbad	2023-2024	-0.3	14.7
2024-03-03	Gonbad	2023-2024	-1.5	15.1
2024-03-04	Gonbad	2023-2024	1	12.9
2024-03-05	Gonbad	2023-2024	7.2	11.5
2024-03-06	Gonbad	2023-2024	1	21.6
2024-03-07	Gonbad	2023-2024	5.5	25.8
2024-03-08	Gonbad	2023-2024	7.5	17.1
2024-03-09	Gonbad	2023-2024	8	11.2
2024-03-10	Gonbad	2023-2024	1.8	18.6
2024-03-11	Gonbad	2023-2024	8.5	15.1
2024-03-12	Gonbad	2023-2024	7.9	14.9
2024-03-13	Gonbad	2023-2024	1.6	20.6
2024-03-14	Gonbad	2023-2024	3.6	18.2
2024-03-15	Gonbad	2023-2024	3.8	16.7
2024-03-16	Gonbad	2023-2024	5.3	15.9
2024-03-17	Gonbad	2023-2024	11	15.8
2024-03-18	Gonbad	2023-2024	6	19.1
2024-03-19	Gonbad	2023-2024	11.4	15.4
2024-03-20	Gonbad	2023-2024	11.4	18.2
2024-03-21	Gonbad	2023-2024	10.1	18.4
2024-03-22	Gonbad	2023-2024	4	20.6
2024-03-23	Gonbad	2023-2024	5.9	22.7
2024-03-24	Gonbad	2023-2024	9.4	16.5
2024-03-25	Gonbad	2023-2024	10.8	15.6
2024-03-26	Gonbad	2023-2024	10.3	22.5
2024-03-27	Gonbad	2023-2024	7.6	19
2024-03-28	Gonbad	2023-2024	4.6	21.4
2024-03-29	Gonbad	2023-2024	4.1	21.2
2024-03-30	Gonbad	2023-2024	5.4	26.4
2024-03-31	Gonbad	2023-2024	5.3	18.5
2024-04-01	Gonbad	2023-2024	7.6	20.9
2024-04-02	Gonbad	2023-2024	6.7	22.7
2024-04-03	Gonbad	2023-2024	5.1	25.1
2024-04-04	Gonbad	2023-2024	7.2	29.7
2024-04-05	Gonbad	2023-2024	11.7	22.3
2024-04-06	Gonbad	2023-2024	8.7	22.9
2024-04-07	Gonbad	2023-2024	12.7	19.8
2024-04-08	Gonbad	2023-2024	12.9	19.5
2024-04-09	Gonbad	2023-2024	13.2	22.4
2024-04-10	Gonbad	2023-2024	8	22.8
2024-04-11	Gonbad	2023-2024	13.3	16.9
2024-04-12	Gonbad	2023-2024	12.5	14.6
2024-04-13	Gonbad	2023-2024	9.7	18.8
2024-04-14	Gonbad	2023-2024	9.8	21.7
2024-04-15	Gonbad	2023-2024	8.7	25.7
2024-04-16	Gonbad	2023-2024	8.8	25.9
2024-04-17	Gonbad	2023-2024	10.3	27.1
2024-04-18	Gonbad	2023-2024	9.9	28
2024-04-19	Gonbad	2023-2024	10	28
2024-04-20	Gonbad	2023-2024	9.5	30.1
2024-04-21	Gonbad	2023-2024	11.1	31.3
2024-04-22	Gonbad	2023-2024	14.1	25.6
2024-04-23	Gonbad	2023-2024	13.5	18.8
2024-04-24	Gonbad	2023-2024	14	16.5
2024-04-25	Gonbad	2023-2024	13.9	25.9
2024-04-26	Gonbad	2023-2024	11.7	28.8
2024-04-27	Gonbad	2023-2024	11.4	29.4
2024-04-28	Gonbad	2023-2024	12.6	29.7
2024-04-29	Gonbad	2023-2024	12.5	30
2024-04-30	Gonbad	2023-2024	10.6	29.5
2024-05-01	Gonbad	2023-2024	11	28.6
2024-05-02	Gonbad	2023-2024	13.4	23.5
2024-05-03	Gonbad	2023-2024	15.1	28.5
2024-05-04	Gonbad	2023-2024	15.8	24.4
2024-05-05	Gonbad	2023-2024	11.2	29.1
2024-05-06	Gonbad	2023-2024	15.2	28.7
2024-05-07	Gonbad	2023-2024	17.2	22.3
2024-05-08	Gonbad	2023-2024	15.7	22.3
2024-05-09	Gonbad	2023-2024	16.7	22.8
2024-05-10	Gonbad	2023-2024	10.9	30.3
2024-05-11	Gonbad	2023-2024	12.5	32.8
2024-05-12	Gonbad	2023-2024	13.2	38.4
2024-05-13	Gonbad	2023-2024	19.5	31
2024-05-14	Gonbad	2023-2024	16.7	29.4
2024-05-15	Gonbad	2023-2024	18.6	25.9
2024-05-16	Gonbad	2023-2024	16.8	25.1
2024-05-17	Gonbad	2023-2024	14.2	26.5
2024-05-18	Gonbad	2023-2024	14.7	22
2024-05-19	Gonbad	2023-2024	10.8	26.3
2024-05-20	Gonbad	2023-2024	11	26.5
2024-05-21	Gonbad	2023-2024	15.3	28.2
2024-05-22	Gonbad	2023-2024	15.3	25.5
2024-05-23	Gonbad	2023-2024	14.6	23.5
2024-05-24	Gonbad	2023-2024	11.3	28.9
2024-05-25	Gonbad	2023-2024	13.2	29.9
2024-05-26	Gonbad	2023-2024	17.8	38.9
2024-05-27	Gonbad	2023-2024	19.6	29.3
2024-05-28	Gonbad	2023-2024	16.7	31.2
2024-05-29	Gonbad	2023-2024	17	36.4
2024-05-30	Gonbad	2023-2024	16.5	38.3
2024-05-31	Gonbad	2023-2024	18	40.8
2024-06-01	Gonbad	2023-2024	20	43.9
2024-06-02	Gonbad	2023-2024	24	31.3
2024-06-03	Gonbad	2023-2024	17.9	32.7
2024-06-04	Gonbad	2023-2024	17.5	34.1
2024-06-05	Gonbad	2023-2024	18.2	35.9
2024-06-06	Gonbad	2023-2024	18.1	37.6
2024-06-07	Gonbad	2023-2024	17.9	38
2024-06-08	Gonbad	2023-2024	18.6	37.6
2024-06-09	Gonbad	2023-2024	18.8	39.7
2024-06-10	Gonbad	2023-2024	21.3	37.2
2024-06-11	Gonbad	2023-2024	21.5	35.5
2024-06-12	Gonbad	2023-2024	24.1	40.5
2024-06-13	Gonbad	2023-2024	24.6	37.8
2024-06-14	Gonbad	2023-2024	24.4	33.8
2024-06-15	Gonbad	2023-2024	22.7	30.4
2024-06-16	Gonbad	2023-2024	20.2	37.8
2024-06-17	Gonbad	2023-2024	22.1	39.6
2024-06-18	Gonbad	2023-2024	23.1	40.1
2024-06-19	Gonbad	2023-2024	23	36.9

## Sheet: Dezful_2022-2023
Date	Location	Cropping year	T-min	T-max
2022-09-23	Dezful	2022-2023	22.7	41.9
2022-09-24	Dezful	2022-2023	23.2	42.1
2022-09-25	Dezful	2022-2023	22.7	43.3
2022-09-26	Dezful	2022-2023	19.4	37.8
2022-09-27	Dezful	2022-2023	17.7	37.7
2022-09-28	Dezful	2022-2023	18.3	38.9
2022-09-29	Dezful	2022-2023	19.1	39.5
2022-09-30	Dezful	2022-2023	20.6	39.5
2022-10-01	Dezful	2022-2023	20.5	39.8
2022-10-02	Dezful	2022-2023	20.8	40
2022-10-03	Dezful	2022-2023	18.9	40.5
2022-10-04	Dezful	2022-2023	20.1	39.6
2022-10-05	Dezful	2022-2023	21.6	42.3
2022-10-06	Dezful	2022-2023	20.1	44.2
2022-10-07	Dezful	2022-2023	18.9	41.1
2022-10-08	Dezful	2022-2023	21.4	39.1
2022-10-09	Dezful	2022-2023	21.5	37.3
2022-10-10	Dezful	2022-2023	20.25	36.7
2022-10-11	Dezful	2022-2023	20.6	37.7
2022-10-12	Dezful	2022-2023	18.1	36.6
2022-10-13	Dezful	2022-2023	16.3	35.8
2022-10-14	Dezful	2022-2023	18.8	37.6
2022-10-15	Dezful	2022-2023	20.7	36.5
2022-10-16	Dezful	2022-2023	19.2	36.7
2022-10-17	Dezful	2022-2023	18.7	36.7
2022-10-18	Dezful	2022-2023	19.2	35.7
2022-10-19	Dezful	2022-2023	17.4	36.8
2022-10-20	Dezful	2022-2023	18.6	34.6
2022-10-21	Dezful	2022-2023	17.8	34.2
2022-10-22	Dezful	2022-2023	19.5	35.6
2022-10-23	Dezful	2022-2023	18.9	35
2022-10-24	Dezful	2022-2023	17	36.5
2022-10-25	Dezful	2022-2023	18.4	34.8
2022-10-26	Dezful	2022-2023	19.3	37
2022-10-27	Dezful	2022-2023	19.3	33.7
2022-10-28	Dezful	2022-2023	19.4	34.2
2022-10-29	Dezful	2022-2023	20.4	32
2022-10-30	Dezful	2022-2023	21	34
2022-10-31	Dezful	2022-2023	19.4	33.6
2022-11-01	Dezful	2022-2023	21.6	30.3
2022-11-02	Dezful	2022-2023	19.1	25.5
2022-11-03	Dezful	2022-2023	16.6	26.4
2022-11-04	Dezful	2022-2023	16.2	28.3
2022-11-05	Dezful	2022-2023	13.7	29.6
2022-11-06	Dezful	2022-2023	12.4	29.7
2022-11-07	Dezful	2022-2023	12.3	29.1
2022-11-08	Dezful	2022-2023	12.3	27
2022-11-09	Dezful	2022-2023	16.4	28.7
2022-11-10	Dezful	2022-2023	18.2	29.4
2022-11-11	Dezful	2022-2023	18.4	29.3
2022-11-12	Dezful	2022-2023	18.1	24.7
2022-11-13	Dezful	2022-2023	15.8	27.4
2022-11-14	Dezful	2022-2023	12.9	26.7
2022-11-15	Dezful	2022-2023	12.6	27.1
2022-11-16	Dezful	2022-2023	14.6	21.4
2022-11-17	Dezful	2022-2023	18.1	24.4
2022-11-18	Dezful	2022-2023	14.8	25.7
2022-11-19	Dezful	2022-2023	13.9	26.3
2022-11-20	Dezful	2022-2023	12.1	27.6
2022-11-21	Dezful	2022-2023	10.7	30.9
2022-11-22	Dezful	2022-2023	12.5	31.1
2022-11-23	Dezful	2022-2023	13.5	27.5
2022-11-24	Dezful	2022-2023	13.8	28.1
2022-11-25	Dezful	2022-2023	16.6	26
2022-11-26	Dezful	2022-2023	18	27.1
2022-11-27	Dezful	2022-2023	15.3	28.5
2022-11-28	Dezful	2022-2023	11.6	28
2022-11-29	Dezful	2022-2023	13.5	29.2
2022-11-30	Dezful	2022-2023	15.4	28.6
2022-12-01	Dezful	2022-2023	16.5	26.4
2022-12-02	Dezful	2022-2023	15.3	27.4
2022-12-03	Dezful	2022-2023	12.6	23.4
2022-12-04	Dezful	2022-2023	9.9	23.9
2022-12-05	Dezful	2022-2023	10	22.3
2022-12-06	Dezful	2022-2023	9.8	20.7
2022-12-07	Dezful	2022-2023	12.8	22.9
2022-12-08	Dezful	2022-2023	10	23.3
2022-12-09	Dezful	2022-2023	8.3	23.9
2022-12-10	Dezful	2022-2023	7.2	22.2
2022-12-11	Dezful	2022-2023	7.6	22.6
2022-12-12	Dezful	2022-2023	7.4	22
2022-12-13	Dezful	2022-2023	11	23.3
2022-12-14	Dezful	2022-2023	14.1	20.9
2022-12-15	Dezful	2022-2023	12.1	20.1
2022-12-16	Dezful	2022-2023	11	23.3
2022-12-17	Dezful	2022-2023	10.1	23.5
2022-12-18	Dezful	2022-2023	8.8	25
2022-12-19	Dezful	2022-2023	9.5	26.3
2022-12-20	Dezful	2022-2023	9.2	24.2
2022-12-21	Dezful	2022-2023	8.9	23.4
2022-12-22	Dezful	2022-2023	11.2	16.7
2022-12-23	Dezful	2022-2023	11.9	19.8
2022-12-24	Dezful	2022-2023	11.9	14.4
2022-12-25	Dezful	2022-2023	10.4	17.5
2022-12-26	Dezful	2022-2023	7	19.8
2022-12-27	Dezful	2022-2023	7.7	18.7
2022-12-28	Dezful	2022-2023	6.2	18.6
2022-12-29	Dezful	2022-2023	5.6	19.5
2022-12-30	Dezful	2022-2023	4.6	20.3
2022-12-31	Dezful	2022-2023	5.7	19.1
2023-01-01	Dezful	2022-2023	4.8	19.2
2023-01-02	Dezful	2022-2023	2.6	13.6
2023-01-03	Dezful	2022-2023	3.6	20.3
2023-01-04	Dezful	2022-2023	6.7	13.3
2023-01-05	Dezful	2022-2023	11.1	13.7
2023-01-06	Dezful	2022-2023	9.2	17
2023-01-07	Dezful	2022-2023	5.9	16.7
2023-01-08	Dezful	2022-2023	5.1	17.2
2023-01-09	Dezful	2022-2023	6.1	14.8
2023-01-10	Dezful	2022-2023	10	16.5
2023-01-11	Dezful	2022-2023	7.9	12.9
2023-01-12	Dezful	2022-2023	8.7	21
2023-01-13	Dezful	2022-2023	4.1	14.6
2023-01-14	Dezful	2022-2023	10	19.1
2023-01-15	Dezful	2022-2023	13.6	15.5
2023-01-16	Dezful	2022-2023	12.1	18.8
2023-01-17	Dezful	2022-2023	10.9	13.9
2023-01-18	Dezful	2022-2023	9.7	15.2
2023-01-19	Dezful	2022-2023	8.2	14.5
2023-01-20	Dezful	2022-2023	8.3	18.2
2023-01-21	Dezful	2022-2023	5	20
2023-01-22	Dezful	2022-2023	10.4	17.7
2023-01-23	Dezful	2022-2023	9.3	20.2
2023-01-24	Dezful	2022-2023	7.9	17.4
2023-01-25	Dezful	2022-2023	10.1	17.5
2023-01-26	Dezful	2022-2023	5.2	14
2023-01-27	Dezful	2022-2023	6.6	17.6
2023-01-28	Dezful	2022-2023	5.4	18.3
2023-01-29	Dezful	2022-2023	6.2	17.2
2023-01-30	Dezful	2022-2023	9.9	17.8
2023-01-31	Dezful	2022-2023	11.5	14.3
2023-02-01	Dezful	2022-2023	8.4	20.7
2023-02-02	Dezful	2022-2023	5.7	20.5
2023-02-03	Dezful	2022-2023	6.4	19.1
2023-02-04	Dezful	2022-2023	4.7	18.9
2023-02-05	Dezful	2022-2023	5.2	19.4
2023-02-06	Dezful	2022-2023	9.6	20
2023-02-07	Dezful	2022-2023	10.3	21.4
2023-02-08	Dezful	2022-2023	5.3	17.4
2023-02-09	Dezful	2022-2023	3.4	15.3
2023-02-10	Dezful	2022-2023	1.1	15.8
2023-02-11	Dezful	2022-2023	2.8	19.8
2023-02-12	Dezful	2022-2023	10.1	18.5
2023-02-13	Dezful	2022-2023	12.6	14.6
2023-02-14	Dezful	2022-2023	9.3	13.1
2023-02-15	Dezful	2022-2023	11	13.2
2023-02-16	Dezful	2022-2023	4.4	18.2
2023-02-17	Dezful	2022-2023	2	19.3
2023-02-18	Dezful	2022-2023	2.8	19.4
2023-02-19	Dezful	2022-2023	3	21.2
2023-02-20	Dezful	2022-2023	4.5	22.7
2023-02-21	Dezful	2022-2023	3.8	20.9
2023-02-22	Dezful	2022-2023	8.4	26.3
2023-02-23	Dezful	2022-2023	11.1	26.3
2023-02-24	Dezful	2022-2023	12.6	27.6
2023-02-25	Dezful	2022-2023	12.1	25.9
2023-02-26	Dezful	2022-2023	11.9	27.5
2023-02-27	Dezful	2022-2023	12.5	29.1
2023-02-28	Dezful	2022-2023	10.4	27.8
2023-03-01	Dezful	2022-2023	10.5	27.7
2023-03-02	Dezful	2022-2023	11.6	27.7
2023-03-03	Dezful	2022-2023	10.6	26.4
2023-03-04	Dezful	2022-2023	12.1	27.5
2023-03-05	Dezful	2022-2023	12.1	29.6
2023-03-06	Dezful	2022-2023	13.2	30.6
2023-03-07	Dezful	2022-2023	17.4	22.8
2023-03-08	Dezful	2022-2023	16.6	20.5
2023-03-09	Dezful	2022-2023	16.5	27
2023-03-10	Dezful	2022-2023	15.2	21.5
2023-03-11	Dezful	2022-2023	11.2	27.3
2023-03-12	Dezful	2022-2023	11.2	27.8
2023-03-13	Dezful	2022-2023	15.5	19.3
2023-03-14	Dezful	2022-2023	15.4	26.3
2023-03-15	Dezful	2022-2023	15.4	28
2023-03-16	Dezful	2022-2023	13.4	23.5
2023-03-17	Dezful	2022-2023	10.1	24.5
2023-03-18	Dezful	2022-2023	10.5	27.6
2023-03-19	Dezful	2022-2023	13	27.4
2023-03-20	Dezful	2022-2023	12.4	27
2023-03-21	Dezful	2022-2023	13.6	21.2
2023-03-22	Dezful	2022-2023	11.1	19.7
2023-03-23	Dezful	2022-2023	12.2	23.5
2023-03-24	Dezful	2022-2023	11.2	25.2
2023-03-25	Dezful	2022-2023	13.1	26.8
2023-03-26	Dezful	2022-2023	15.8	19.2
2023-03-27	Dezful	2022-2023	14.8	23.8
2023-03-28	Dezful	2022-2023	13.6	25.7
2023-03-29	Dezful	2022-2023	12.3	27
2023-03-30	Dezful	2022-2023	12.5	29.2
2023-03-31	Dezful	2022-2023	13.8	22.9
2023-04-01	Dezful	2022-2023	7.4	20.3
2023-04-02	Dezful	2022-2023	3.8	21.8
2023-04-03	Dezful	2022-2023	7.7	24.8
2023-04-04	Dezful	2022-2023	9.9	29.1
2023-04-05	Dezful	2022-2023	13	31.5
2023-04-06	Dezful	2022-2023	14.5	31.4
2023-04-07	Dezful	2022-2023	13.8	32.5
2023-04-08	Dezful	2022-2023	12.6	32.1
2023-04-09	Dezful	2022-2023	16.3	34.7
2023-04-10	Dezful	2022-2023	16	35.7
2023-04-11	Dezful	2022-2023	17.6	33.2
2023-04-12	Dezful	2022-2023	18.1	27.9
2023-04-13	Dezful	2022-2023	18.4	23.3
2023-04-14	Dezful	2022-2023	10.9	26.6
2023-04-15	Dezful	2022-2023	11.6	28.3
2023-04-16	Dezful	2022-2023	12.8	28.5
2023-04-17	Dezful	2022-2023	13.2	30.7
2023-04-18	Dezful	2022-2023	15.1	34
2023-04-19	Dezful	2022-2023	16	35.1
2023-04-20	Dezful	2022-2023	16.1	35.3
2023-04-21	Dezful	2022-2023	15.4	36
2023-04-22	Dezful	2022-2023	18.1	37.1
2023-04-23	Dezful	2022-2023	17.7	37.8
2023-04-24	Dezful	2022-2023	20.3	37.1
2023-04-25	Dezful	2022-2023	20.7	33
2023-04-26	Dezful	2022-2023	18	35.1
2023-04-27	Dezful	2022-2023	18.6	36.6
2023-04-28	Dezful	2022-2023	15.7	38.1
2023-04-29	Dezful	2022-2023	16.3	37.3
2023-04-30	Dezful	2022-2023	18.4	38
2023-05-01	Dezful	2022-2023	20.2	34.7
2023-05-02	Dezful	2022-2023	14	33.4
2023-05-03	Dezful	2022-2023	12.4	35.8
2023-05-04	Dezful	2022-2023	14.2	33.6
2023-05-05	Dezful	2022-2023	14.2	35.9
2023-05-06	Dezful	2022-2023	14.1	40
2023-05-07	Dezful	2022-2023	15.5	39.2
2023-05-08	Dezful	2022-2023	16.5	41.2
2023-05-09	Dezful	2022-2023	22.8	36.8
2023-05-10	Dezful	2022-2023	18.8	38.7
2023-05-11	Dezful	2022-2023	17.7	38.4
2023-05-12	Dezful	2022-2023	19.1	42
2023-05-13	Dezful	2022-2023	21.6	43.5
2023-05-14	Dezful	2022-2023	19.3	36.4
2023-05-15	Dezful	2022-2023	16.8	37
2023-05-16	Dezful	2022-2023	14.8	35.5
2023-05-17	Dezful	2022-2023	15.7	38.8
2023-05-18	Dezful	2022-2023	19.2	39.9
2023-05-19	Dezful	2022-2023	20	39.7
2023-05-20	Dezful	2022-2023	23.5	39.6
2023-05-21	Dezful	2022-2023	24	40
2023-05-22	Dezful	2022-2023	22.5	39.7
2023-05-23	Dezful	2022-2023	22.1	42.5
2023-05-24	Dezful	2022-2023	21.5	44.4
2023-05-25	Dezful	2022-2023	25.7	40.5
2023-05-26	Dezful	2022-2023	24.4	40
2023-05-27	Dezful	2022-2023	24.5	41.8
2023-05-28	Dezful	2022-2023	23.1	42.5
2023-05-29	Dezful	2022-2023	26.2	44.2
2023-05-30	Dezful	2022-2023	23.2	42.7
2023-05-31	Dezful	2022-2023	27.9	41
2023-06-01	Dezful	2022-2023	25.4	39
2023-06-02	Dezful	2022-2023	20.4	42.8
2023-06-03	Dezful	2022-2023	28.4	44
2023-06-04	Dezful	2022-2023	26.4	46
2023-06-05	Dezful	2022-2023	26.8	44.6
2023-06-06	Dezful	2022-2023	25.4	43.6
2023-06-07	Dezful	2022-2023	23.4	44
2023-06-08	Dezful	2022-2023	23.7	45.1
2023-06-09	Dezful	2022-2023	27.3	45.6
2023-06-10	Dezful	2022-2023	24.7	46.3
2023-06-11	Dezful	2022-2023	31.1	46.3
2023-06-12	Dezful	2022-2023	28.2	46.5
2023-06-13	Dezful	2022-2023	26.1	46.1
2023-06-14	Dezful	2022-2023	25.8	44.8
2023-06-15	Dezful	2022-2023	26.5	44.7
2023-06-16	Dezful	2022-2023	23.6	43
2023-06-17	Dezful	2022-2023	21.5	44.4
2023-06-18	Dezful	2022-2023	24	45.7
2023-06-19	Dezful	2022-2023	23.7	47
2023-06-20	Dezful	2022-2023	21.8	47.4

## Sheet: Dezful_2023-2024
Date	Location	Cropping year	T-min	T-max
2023-09-23	Dezful	2023-2024	22.2	43.5
2023-09-24	Dezful	2023-2024	22.5	44.2
2023-09-25	Dezful	2023-2024	22.3	43.1
2023-09-26	Dezful	2023-2024	23.7	40.9
2023-09-27	Dezful	2023-2024	23.7	39.5
2023-09-28	Dezful	2023-2024	23.9	40.5
2023-09-29	Dezful	2023-2024	21.5	41.3
2023-09-30	Dezful	2023-2024	21.8	39.1
2023-10-01	Dezful	2023-2024	20.7	39.5
2023-10-02	Dezful	2023-2024	20.6	39.6
2023-10-03	Dezful	2023-2024	22.9	40.6
2023-10-04	Dezful	2023-2024	25.7	40
2023-10-05	Dezful	2023-2024	27.2	38.1
2023-10-06	Dezful	2023-2024	20.6	38.3
2023-10-07	Dezful	2023-2024	21.3	39.9
2023-10-08	Dezful	2023-2024	22.8	40.8
2023-10-09	Dezful	2023-2024	18.2	39.1
2023-10-10	Dezful	2023-2024	20.8	41.5
2023-10-11	Dezful	2023-2024	23.6	38.4
2023-10-12	Dezful	2023-2024	24.7	37.5
2023-10-13	Dezful	2023-2024	22.7	39.2
2023-10-14	Dezful	2023-2024	23.1	40.2
2023-10-15	Dezful	2023-2024	22.6	40.1
2023-10-16	Dezful	2023-2024	20.8	35.7
2023-10-17	Dezful	2023-2024	18	33.4
2023-10-18	Dezful	2023-2024	16.9	33.6
2023-10-19	Dezful	2023-2024	21.2	31.8
2023-10-20	Dezful	2023-2024	19.2	35.1
2023-10-21	Dezful	2023-2024	22.4	35
2023-10-22	Dezful	2023-2024	19.3	35.1
2023-10-23	Dezful	2023-2024	18.6	34.2
2023-10-24	Dezful	2023-2024	16.9	31.8
2023-10-25	Dezful	2023-2024	20.2	32.8
2023-10-26	Dezful	2023-2024	17.4	31.8
2023-10-27	Dezful	2023-2024	17.2	32.9
2023-10-28	Dezful	2023-2024	16.7	33.9
2023-10-29	Dezful	2023-2024	17.4	33.3
2023-10-30	Dezful	2023-2024	18.9	32.6
2023-10-31	Dezful	2023-2024	20.5	34.1
2023-11-01	Dezful	2023-2024	19.9	29.8
2023-11-02	Dezful	2023-2024	18.8	25.4
2023-11-03	Dezful	2023-2024	18.2	31.2
2023-11-04	Dezful	2023-2024	17.5	31.1
2023-11-05	Dezful	2023-2024	16.8	29.3
2023-11-06	Dezful	2023-2024	16.3	30.5
2023-11-07	Dezful	2023-2024	15	31.2
2023-11-08	Dezful	2023-2024	15.2	31.7
2023-11-09	Dezful	2023-2024	15.4	33.2
2023-11-10	Dezful	2023-2024	15.8	34.4
2023-11-11	Dezful	2023-2024	16	33.5
2023-11-12	Dezful	2023-2024	16.3	32.2
2023-11-13	Dezful	2023-2024	15.8	31.9
2023-11-14	Dezful	2023-2024	15.4	30.5
2023-11-15	Dezful	2023-2024	15	23.1
2023-11-16	Dezful	2023-2024	16	20.6
2023-11-17	Dezful	2023-2024	16.6	26.1
2023-11-18	Dezful	2023-2024	15.2	27.1
2023-11-19	Dezful	2023-2024	14.2	24.7
2023-11-20	Dezful	2023-2024	17.4	20.9
2023-11-21	Dezful	2023-2024	14.1	21.4
2023-11-22	Dezful	2023-2024	11.3	22.8
2023-11-23	Dezful	2023-2024	9.7	20.7
2023-11-24	Dezful	2023-2024	13.5	23.8
2023-11-25	Dezful	2023-2024	10.3	24.6
2023-11-26	Dezful	2023-2024	12.5	23.9
2023-11-27	Dezful	2023-2024	15.1	25.7
2023-11-28	Dezful	2023-2024	15.8	24.2
2023-11-29	Dezful	2023-2024	11.7	22.3
2023-11-30	Dezful	2023-2024	10.1	20.4
2023-12-01	Dezful	2023-2024	10.1	23.4
2023-12-02	Dezful	2023-2024	10.1	24.1
2023-12-03	Dezful	2023-2024	10.2	25.3
2023-12-04	Dezful	2023-2024	9.2	26.5
2023-12-05	Dezful	2023-2024	10.8	27.5
2023-12-06	Dezful	2023-2024	9.9	23.7
2023-12-07	Dezful	2023-2024	10.1	25
2023-12-08	Dezful	2023-2024	9.4	28.3
2023-12-09	Dezful	2023-2024	12.6	25.8
2023-12-10	Dezful	2023-2024	12.1	26.3
2023-12-11	Dezful	2023-2024	10.4	27.5
2023-12-12	Dezful	2023-2024	12.4	24.8
2023-12-13	Dezful	2023-2024	13.9	21.3
2023-12-14	Dezful	2023-2024	11.3	19.2
2023-12-15	Dezful	2023-2024	9.7	17.4
2023-12-16	Dezful	2023-2024	10.1	18.5
2023-12-17	Dezful	2023-2024	7.2	22.3
2023-12-18	Dezful	2023-2024	6.6	17.7
2023-12-19	Dezful	2023-2024	6.8	20.6
2023-12-20	Dezful	2023-2024	9.9	21.4
2023-12-21	Dezful	2023-2024	9.5	22
2023-12-22	Dezful	2023-2024	10.3	18
2023-12-23	Dezful	2023-2024	12.4	18.4
2023-12-24	Dezful	2023-2024	11.2	23.1
2023-12-25	Dezful	2023-2024	10.2	22.7
2023-12-26	Dezful	2023-2024	9.2	23
2023-12-27	Dezful	2023-2024	7.8	23.8
2023-12-28	Dezful	2023-2024	11	18.2
2023-12-29	Dezful	2023-2024	13.2	22.9
2023-12-30	Dezful	2023-2024	10.3	24.4
2023-12-31	Dezful	2023-2024	11.6	22.3
2024-01-01	Dezful	2023-2024	11.3	20.2
2024-01-02	Dezful	2023-2024	9.3	22.5
2024-01-03	Dezful	2023-2024	7.9	20.3
2024-01-04	Dezful	2023-2024	8	21.5
2024-01-05	Dezful	2023-2024	7.4	22.2
2024-01-06	Dezful	2023-2024	7.2	21
2024-01-07	Dezful	2023-2024	7	22.8
2024-01-08	Dezful	2023-2024	4.6	22.6
2024-01-09	Dezful	2023-2024	5.7	19.6
2024-01-10	Dezful	2023-2024	5.1	20.2
2024-01-11	Dezful	2023-2024	9.8	18
2024-01-12	Dezful	2023-2024	12.1	19.6
2024-01-13	Dezful	2023-2024	8.1	28.2
2024-01-14	Dezful	2023-2024	11.2	23.6
2024-01-15	Dezful	2023-2024	12.9	20.4
2024-01-16	Dezful	2023-2024	9.3	23
2024-01-17	Dezful	2023-2024	6.6	23
2024-01-18	Dezful	2023-2024	6.9	21.9
2024-01-19	Dezful	2023-2024	6.3	22.3
2024-01-20	Dezful	2023-2024	5.8	22.4
2024-01-21	Dezful	2023-2024	9.3	23
2024-01-22	Dezful	2023-2024	6.6	23
2024-01-23	Dezful	2023-2024	6.9	21.9
2024-01-24	Dezful	2023-2024	6.3	22.3
2024-01-25	Dezful	2023-2024	5.8	22.4
2024-01-26	Dezful	2023-2024	7.3	23.9
2024-01-27	Dezful	2023-2024	7.9	24.7
2024-01-28	Dezful	2023-2024	13.6	21.8
2024-01-29	Dezful	2023-2024	13.7	21.7
2024-01-30	Dezful	2023-2024	8.1	23.8
2024-01-31	Dezful	2023-2024	11.6	16.7
2024-02-01	Dezful	2023-2024	13.2	19.7
2024-02-02	Dezful	2023-2024	8.3	19.8
2024-02-03	Dezful	2023-2024	5.7	19.3
2024-02-04	Dezful	2023-2024	5.7	22
2024-02-05	Dezful	2023-2024	6.8	22.2
2024-02-06	Dezful	2023-2024	5.4	18.3
2024-02-07	Dezful	2023-2024	8.5	13.7
2024-02-08	Dezful	2023-2024	4.2	16.2
2024-02-09	Dezful	2023-2024	3	18.6
2024-02-10	Dezful	2023-2024	3.7	19.3
2024-02-11	Dezful	2023-2024	7.1	20.8
2024-02-12	Dezful	2023-2024	7.8	21.1
2024-02-13	Dezful	2023-2024	7	23.4
2024-02-14	Dezful	2023-2024	6.9	23.5
2024-02-15	Dezful	2023-2024	8.3	24.2
2024-02-16	Dezful	2023-2024	10.8	21.7
2024-02-17	Dezful	2023-2024	7	25.6
2024-02-18	Dezful	2023-2024	7.7	26.2
2024-02-19	Dezful	2023-2024	10.5	25.9
2024-02-20	Dezful	2023-2024	8.4	22.1
2024-02-21	Dezful	2023-2024	8.9	21.4
2024-02-22	Dezful	2023-2024	6.7	22.5
2024-02-23	Dezful	2023-2024	7.9	23.9
2024-02-24	Dezful	2023-2024	9.4	19.2
2024-02-25	Dezful	2023-2024	11.7	20.2
2024-02-26	Dezful	2023-2024	10.7	17.3
2024-02-27	Dezful	2023-2024	5.6	17.8
2024-02-28	Dezful	2023-2024	9	18.2
2024-02-29	Dezful	2023-2024	5.9	19.2
2024-03-01	Dezful	2023-2024	6.5	21
2024-03-02	Dezful	2023-2024	4.4	23.5
2024-03-03	Dezful	2023-2024	5.9	21.9
2024-03-04	Dezful	2023-2024	11.6	21.1
2024-03-05	Dezful	2023-2024	8.8	23.3
2024-03-06	Dezful	2023-2024	9.3	24.8
2024-03-07	Dezful	2023-2024	8.3	23.8
2024-03-08	Dezful	2023-2024	10.8	23
2024-03-09	Dezful	2023-2024	9.6	25.3
2024-03-10	Dezful	2023-2024	11.3	25.7
2024-03-11	Dezful	2023-2024	14.2	20.7
2024-03-12	Dezful	2023-2024	6.7	24.5
2024-03-13	Dezful	2023-2024	8.9	27
2024-03-14	Dezful	2023-2024	10	28.4
2024-03-15	Dezful	2023-2024	14.4	26
2024-03-16	Dezful	2023-2024	15.7	27.7
2024-03-17	Dezful	2023-2024	14.5	28.3
2024-03-18	Dezful	2023-2024	14.9	29.5
2024-03-19	Dezful	2023-2024	15.1	26
2024-03-20	Dezful	2023-2024	13.7	23.8
2024-03-21	Dezful	2023-2024	11.5	25
2024-03-22	Dezful	2023-2024	10	22
2024-03-23	Dezful	2023-2024	11.1	27.9
2024-03-24	Dezful	2023-2024	13.5	24
2024-03-25	Dezful	2023-2024	13.8	18.3
2024-03-26	Dezful	2023-2024	8	22.9
2024-03-27	Dezful	2023-2024	10.2	26
2024-03-28	Dezful	2023-2024	11.9	26.6
2024-03-29	Dezful	2023-2024	11.4	28.9
2024-03-30	Dezful	2023-2024	11.8	29.4
2024-03-31	Dezful	2023-2024	15.2	30
2024-04-01	Dezful	2023-2024	14.5	31.6
2024-04-02	Dezful	2023-2024	15.1	33.1
2024-04-03	Dezful	2023-2024	14.5	33.7
2024-04-04	Dezful	2023-2024	14.6	33.9
2024-04-05	Dezful	2023-2024	14.3	33.1
2024-04-06	Dezful	2023-2024	15	35.3
2024-04-07	Dezful	2023-2024	16.9	32.5
2024-04-08	Dezful	2023-2024	18	32.8
2024-04-09	Dezful	2023-2024	19.5	33.7
2024-04-10	Dezful	2023-2024	19.7	30.9
2024-04-11	Dezful	2023-2024	15.8	29.2
2024-04-12	Dezful	2023-2024	14.7	29.8
2024-04-13	Dezful	2023-2024	14.7	31.2
2024-04-14	Dezful	2023-2024	15.5	32.6
2024-04-15	Dezful	2023-2024	14	31.9
2024-04-16	Dezful	2023-2024	19.3	30.9
2024-04-17	Dezful	2023-2024	16.5	34.4
2024-04-18	Dezful	2023-2024	16.5	34.4
2024-04-19	Dezful	2023-2024	16.6	35
2024-04-20	Dezful	2023-2024	16.9	37.2
2024-04-21	Dezful	2023-2024	18.7	34.8
2024-04-22	Dezful	2023-2024	19.4	30
2024-04-23	Dezful	2023-2024	18.4	35.1
2024-04-24	Dezful	2023-2024	18.5	36
2024-04-25	Dezful	2023-2024	19.5	37.4
2024-04-26	Dezful	2023-2024	19	37.4
2024-04-27	Dezful	2023-2024	19.2	38.5
2024-04-28	Dezful	2023-2024	20.3	39
2024-04-29	Dezful	2023-2024	20.8	36.5
2024-04-30	Dezful	2023-2024	19.9	28.3
2024-05-01	Dezful	2023-2024	19.8	29.1
2024-05-02	Dezful	2023-2024	19.8	26.3
2024-05-03	Dezful	2023-2024	15.7	26.3
2024-05-04	Dezful	2023-2024	15.6	33.5
2024-05-05	Dezful	2023-2024	18	33.9
2024-05-06	Dezful	2023-2024	20.7	31
2024-05-07	Dezful	2023-2024	18.5	34.1
2024-05-08	Dezful	2023-2024	18	31.8
2024-05-09	Dezful	2023-2024	15.4	33
2024-05-10	Dezful	2023-2024	16.3	36.6
2024-05-11	Dezful	2023-2024	18.1	39.9
2024-05-12	Dezful	2023-2024	19.5	40.1
2024-05-13	Dezful	2023-2024	21.8	34.4
2024-05-14	Dezful	2023-2024	19.5	36.4
2024-05-15	Dezful	2023-2024	18.1	35.7
2024-05-16	Dezful	2023-2024	19.5	37.1
2024-05-17	Dezful	2023-2024	21.7	38.7
2024-05-18	Dezful	2023-2024	16.9	37.3
2024-05-19	Dezful	2023-2024	22.1	38.6
2024-05-20	Dezful	2023-2024	22	38.5
2024-05-21	Dezful	2023-2024	22	42.1
2024-05-22	Dezful	2023-2024	25.3	42
2024-05-23	Dezful	2023-2024	22.6	39.8
2024-05-24	Dezful	2023-2024	19.2	40.7
2024-05-25	Dezful	2023-2024	22.1	42.6
2024-05-26	Dezful	2023-2024	23.2	43.2
2024-05-27	Dezful	2023-2024	18.4	43
2024-05-28	Dezful	2023-2024	18.8	43.4
2024-05-29	Dezful	2023-2024	26.9	45.9
2024-05-30	Dezful	2023-2024	23.6	46.9
2024-05-31	Dezful	2023-2024	27.3	48.4
2024-06-01	Dezful	2023-2024	25.1	47.9
2024-06-02	Dezful	2023-2024	20.1	44.4
2024-06-03	Dezful	2023-2024	21.3	46.7
2024-06-04	Dezful	2023-2024	21.2	46.4
2024-06-05	Dezful	2023-2024	22.8	46.7
2024-06-06	Dezful	2023-2024	23.2	45.9
2024-06-07	Dezful	2023-2024	21.6	45.7
2024-06-08	Dezful	2023-2024	24.3	46.5
2024-06-09	Dezful	2023-2024	24.4	46.3
2024-06-10	Dezful	2023-2024	25	43.1
2024-06-11	Dezful	2023-2024	26.5	45.1
2024-06-12	Dezful	2023-2024	23.7	45.4
2024-06-13	Dezful	2023-2024	23.1	46
2024-06-14	Dezful	2023-2024	24.2	46.1
2024-06-15	Dezful	2023-2024	25.3	47.1
2024-06-16	Dezful	2023-2024	25.1	46.8
2024-06-17	Dezful	2023-2024	26.7	49.1
2024-06-18	Dezful	2023-2024	24.6	50.6
2024-06-19	Dezful	2023-2024	27.9	49.2

## Sheet: Gachsaran_2022-2023
Date	Location	Cropping year	T-min	T-max
2022-09-23	Gachsaran	2022-2023	19	38.6
2022-09-24	Gachsaran	2022-2023	18.8	39.8
2022-09-25	Gachsaran	2022-2023	19.6	41.8
2022-09-26	Gachsaran	2022-2023	19.8	40.8
2022-09-27	Gachsaran	2022-2023	16.8	37.6
2022-09-28	Gachsaran	2022-2023	15.8	36
2022-09-29	Gachsaran	2022-2023	16.6	38.4
2022-09-30	Gachsaran	2022-2023	16.8	37.6
2022-10-01	Gachsaran	2022-2023	15.8	38.8
2022-10-02	Gachsaran	2022-2023	16.4	39
2022-10-03	Gachsaran	2022-2023	18.8	36
2022-10-04	Gachsaran	2022-2023	17	36.8
2022-10-05	Gachsaran	2022-2023	16.6	39
2022-10-06	Gachsaran	2022-2023	17.4	39.4
2022-10-07	Gachsaran	2022-2023	20	38.8
2022-10-08	Gachsaran	2022-2023	19.6	38.6
2022-10-09	Gachsaran	2022-2023	15.8	37.2
2022-10-10	Gachsaran	2022-2023	16.6	35.8
2022-10-11	Gachsaran	2022-2023	16	37.2
2022-10-12	Gachsaran	2022-2023	16	36.6
2022-10-13	Gachsaran	2022-2023	14.6	36
2022-10-14	Gachsaran	2022-2023	14.4	35.8
2022-10-15	Gachsaran	2022-2023	16	34.8
2022-10-16	Gachsaran	2022-2023	16.2	36.4
2022-10-17	Gachsaran	2022-2023	15.6	37
2022-10-18	Gachsaran	2022-2023	14	35.6
2022-10-19	Gachsaran	2022-2023	14.8	36
2022-10-20	Gachsaran	2022-2023	14.6	34.8
2022-10-21	Gachsaran	2022-2023	15.6	33.6
2022-10-22	Gachsaran	2022-2023	15.4	33.8
2022-10-23	Gachsaran	2022-2023	15	33.2
2022-10-24	Gachsaran	2022-2023	14.8	33
2022-10-25	Gachsaran	2022-2023	13.6	34
2022-10-26	Gachsaran	2022-2023	13	36
2022-10-27	Gachsaran	2022-2023	15.6	35.6
2022-10-28	Gachsaran	2022-2023	17	34.4
2022-10-29	Gachsaran	2022-2023	16.8	32.8
2022-10-30	Gachsaran	2022-2023	16	33.2
2022-10-31	Gachsaran	2022-2023	16.6	31.8
2022-11-01	Gachsaran	2022-2023	18	31.2
2022-11-02	Gachsaran	2022-2023	16	30.4
2022-11-03	Gachsaran	2022-2023	16.6	21.8
2022-11-04	Gachsaran	2022-2023	12	25.4
2022-11-05	Gachsaran	2022-2023	11	24.6
2022-11-06	Gachsaran	2022-2023	11.8	26.2
2022-11-07	Gachsaran	2022-2023	11.6	26
2022-11-08	Gachsaran	2022-2023	11.6	25.8
2022-11-09	Gachsaran	2022-2023	14.8	27.6
2022-11-10	Gachsaran	2022-2023	17.6	26.2
2022-11-11	Gachsaran	2022-2023	17.4	25
2022-11-12	Gachsaran	2022-2023	17.2	21.8
2022-11-13	Gachsaran	2022-2023	13.4	26.2
2022-11-14	Gachsaran	2022-2023	10.4	25
2022-11-15	Gachsaran	2022-2023	9.2	26.4
2022-11-16	Gachsaran	2022-2023	10.4	28
2022-11-17	Gachsaran	2022-2023	14.4	21.2
2022-11-18	Gachsaran	2022-2023	15.2	18.8
2022-11-19	Gachsaran	2022-2023	12.6	24
2022-11-20	Gachsaran	2022-2023	14.8	23.4
2022-11-21	Gachsaran	2022-2023	12.4	26.6
2022-11-22	Gachsaran	2022-2023	17	27.2
2022-11-23	Gachsaran	2022-2023	9.6	26.8
2022-11-24	Gachsaran	2022-2023	10.6	24.2
2022-11-25	Gachsaran	2022-2023	13.2	25.4
2022-11-26	Gachsaran	2022-2023	12	26.8
2022-11-27	Gachsaran	2022-2023	11	27.4
2022-11-28	Gachsaran	2022-2023	9	27.6
2022-11-29	Gachsaran	2022-2023	8.2	28.6
2022-11-30	Gachsaran	2022-2023	10.6	26.6
2022-12-01	Gachsaran	2022-2023	10.4	25
2022-12-02	Gachsaran	2022-2023	9	25.8
2022-12-03	Gachsaran	2022-2023	9.6	24.2
2022-12-04	Gachsaran	2022-2023	11.4	22.8
2022-12-05	Gachsaran	2022-2023	14	19.6
2022-12-06	Gachsaran	2022-2023	14.4	16.2
2022-12-07	Gachsaran	2022-2023	14.4	18.6
2022-12-08	Gachsaran	2022-2023	7.8	20.8
2022-12-09	Gachsaran	2022-2023	7.4	19.6
2022-12-10	Gachsaran	2022-2023	5.6	19.2
2022-12-11	Gachsaran	2022-2023	4.2	18.6
2022-12-12	Gachsaran	2022-2023	3.8	20.2
2022-12-13	Gachsaran	2022-2023	5.4	21
2022-12-14	Gachsaran	2022-2023	7	20.4
2022-12-15	Gachsaran	2022-2023	7	18.2
2022-12-16	Gachsaran	2022-2023	7.4	22
2022-12-17	Gachsaran	2022-2023	7.4	21.8
2022-12-18	Gachsaran	2022-2023	6.6	22.6
2022-12-19	Gachsaran	2022-2023	7	22.6
2022-12-20	Gachsaran	2022-2023	5.4	22
2022-12-21	Gachsaran	2022-2023	5.2	21.6
2022-12-22	Gachsaran	2022-2023	5.4	19.2
2022-12-23	Gachsaran	2022-2023	8	18.6
2022-12-24	Gachsaran	2022-2023	11.6	17.4
2022-12-25	Gachsaran	2022-2023	7.6	17.2
2022-12-26	Gachsaran	2022-2023	4.6	16.6
2022-12-27	Gachsaran	2022-2023	7	14.4
2022-12-28	Gachsaran	2022-2023	8.4	15
2022-12-29	Gachsaran	2022-2023	3.8	16.8
2022-12-30	Gachsaran	2022-2023	0.8	18.4
2022-12-31	Gachsaran	2022-2023	6.4	14.6
2023-01-01	Gachsaran	2022-2023	3.4	18
2023-01-02	Gachsaran	2022-2023	5.6	19.8
2023-01-03	Gachsaran	2022-2023	8.4	20.4
2023-01-04	Gachsaran	2022-2023	7	14.2
2023-01-05	Gachsaran	2022-2023	10.6	12
2023-01-06	Gachsaran	2022-2023	8.8	15.8
2023-01-07	Gachsaran	2022-2023	5.4	16.4
2023-01-08	Gachsaran	2022-2023	6.4	14.8
2023-01-09	Gachsaran	2022-2023	4.2	13
2023-01-10	Gachsaran	2022-2023	8.2	15.4
2023-01-11	Gachsaran	2022-2023	7.8	15.6
2023-01-12	Gachsaran	2022-2023	7.4	17.4
2023-01-13	Gachsaran	2022-2023	4.8	16
2023-01-14	Gachsaran	2022-2023	7.6	18
2023-01-15	Gachsaran	2022-2023	11.8	16.6
2023-01-16	Gachsaran	2022-2023	9.6	19.2
2023-01-17	Gachsaran	2022-2023	13	13.4
2023-01-18	Gachsaran	2022-2023	8	17.6
2023-01-19	Gachsaran	2022-2023	6.8	17.8
2023-01-20	Gachsaran	2022-2023	4.2	18.6
2023-01-21	Gachsaran	2022-2023	4.4	18.2
2023-01-22	Gachsaran	2022-2023	3.8	18.2
2023-01-23	Gachsaran	2022-2023	7	18.2
2023-01-24	Gachsaran	2022-2023	3.8	17.8
2023-01-25	Gachsaran	2022-2023	3.8	17
2023-01-26	Gachsaran	2022-2023	6.4	15.2
2023-01-27	Gachsaran	2022-2023	3.6	15.4
2023-01-28	Gachsaran	2022-2023	1.2	14.6
2023-01-29	Gachsaran	2022-2023	2.4	17
2023-01-30	Gachsaran	2022-2023	10	17.8
2023-01-31	Gachsaran	2022-2023	10.8	17
2023-02-01	Gachsaran	2022-2023	10	12.8
2023-02-02	Gachsaran	2022-2023	10.4	18.2
2023-02-03	Gachsaran	2022-2023	3.2	18.2
2023-02-04	Gachsaran	2022-2023	2.6	18.8
2023-02-05	Gachsaran	2022-2023	3.8	19.2
2023-02-06	Gachsaran	2022-2023	6.2	15.4
2023-02-07	Gachsaran	2022-2023	11.2	17.8
2023-02-08	Gachsaran	2022-2023	8.6	15.8
2023-02-09	Gachsaran	2022-2023	3.8	12.8
2023-02-10	Gachsaran	2022-2023	-0.2	12
2023-02-11	Gachsaran	2022-2023	-0.4	19.6
2023-02-12	Gachsaran	2022-2023	10.6	18
2023-02-13	Gachsaran	2022-2023	10.8	14.8
2023-02-14	Gachsaran	2022-2023	11.8	17.6
2023-02-15	Gachsaran	2022-2023	12.2	14
2023-02-16	Gachsaran	2022-2023	12.4	12.4
2023-02-17	Gachsaran	2022-2023	4.4	17.2
2023-02-18	Gachsaran	2022-2023	3.2	17.6
2023-02-19	Gachsaran	2022-2023	3.4	18.6
2023-02-20	Gachsaran	2022-2023	1.6	20.8
2023-02-21	Gachsaran	2022-2023	2.4	19.2
2023-02-22	Gachsaran	2022-2023	4.8	23.4
2023-02-23	Gachsaran	2022-2023	7.6	22.4
2023-02-24	Gachsaran	2022-2023	17.2	23.2
2023-02-25	Gachsaran	2022-2023	7.4	24.8
2023-02-26	Gachsaran	2022-2023	12.6	20.8
2023-02-27	Gachsaran	2022-2023	17	23.2
2023-02-28	Gachsaran	2022-2023	10.2	23.4
2023-03-01	Gachsaran	2022-2023	9.8	24.4
2023-03-02	Gachsaran	2022-2023	7.6	24
2023-03-03	Gachsaran	2022-2023	6.4	24.6
2023-03-04	Gachsaran	2022-2023	6.8	25.2
2023-03-05	Gachsaran	2022-2023	8.6	27.8
2023-03-06	Gachsaran	2022-2023	8	28.6
2023-03-07	Gachsaran	2022-2023	11.2	27.6
2023-03-08	Gachsaran	2022-2023	14.4	22.8
2023-03-09	Gachsaran	2022-2023	16.2	26.2
2023-03-10	Gachsaran	2022-2023	16.8	19.8
2023-03-11	Gachsaran	2022-2023	7.8	25.8
2023-03-12	Gachsaran	2022-2023	8.6	27.8
2023-03-13	Gachsaran	2022-2023	15.4	16.8
2023-03-14	Gachsaran	2022-2023	13	24.8
2023-03-15	Gachsaran	2022-2023	10.4	26.4
2023-03-16	Gachsaran	2022-2023	13.6	23.2
2023-03-17	Gachsaran	2022-2023	6.6	24
2023-03-18	Gachsaran	2022-2023	6.6	26
2023-03-19	Gachsaran	2022-2023	6.2	27.6
2023-03-20	Gachsaran	2022-2023	9.2	26.4
2023-03-21	Gachsaran	2022-2023	10.2	19.4
2023-03-22	Gachsaran	2022-2023	5.4	14.6
2023-03-23	Gachsaran	2022-2023	4.4	18.4
2023-03-24	Gachsaran	2022-2023	5.6	23.4
2023-03-25	Gachsaran	2022-2023	7.4	25.2
2023-03-26	Gachsaran	2022-2023	10.6	19.2
2023-03-27	Gachsaran	2022-2023	13	20.2
2023-03-28	Gachsaran	2022-2023	11.2	21.8
2023-03-29	Gachsaran	2022-2023	8	24.2
2023-03-30	Gachsaran	2022-2023	8.8	26.8
2023-03-31	Gachsaran	2022-2023	11.2	26.8
2023-04-01	Gachsaran	2022-2023	12.8	21.8
2023-04-02	Gachsaran	2022-2023	2.6	19.8
2023-04-03	Gachsaran	2022-2023	2.2	22.2
2023-04-04	Gachsaran	2022-2023	4.6	25.4
2023-04-05	Gachsaran	2022-2023	7.2	28.8
2023-04-06	Gachsaran	2022-2023	9.4	29.8
2023-04-07	Gachsaran	2022-2023	9	29.6
2023-04-08	Gachsaran	2022-2023	9.8	30.2
2023-04-09	Gachsaran	2022-2023	8.8	32.2
2023-04-10	Gachsaran	2022-2023	11.2	33.8
2023-04-11	Gachsaran	2022-2023	13.6	31.4
2023-04-12	Gachsaran	2022-2023	14.6	30.6
2023-04-13	Gachsaran	2022-2023	17.2	26.4
2023-04-14	Gachsaran	2022-2023	15.6	26.6
2023-04-15	Gachsaran	2022-2023	6.8	27
2023-04-16	Gachsaran	2022-2023	9.4	27
2023-04-17	Gachsaran	2022-2023	9.4	27
2023-04-18	Gachsaran	2022-2023	9.4	27
2023-04-19	Gachsaran	2022-2023	9.4	27
2023-04-20	Gachsaran	2022-2023	10	28
2023-04-21	Gachsaran	2022-2023	11.6	32.4
2023-04-22	Gachsaran	2022-2023	11.2	33.2
2023-04-23	Gachsaran	2022-2023	11.6	33.8
2023-04-24	Gachsaran	2022-2023	11.8	33.4
2023-04-25	Gachsaran	2022-2023	14.6	30.8
2023-04-26	Gachsaran	2022-2023	13.6	32.2
2023-04-27	Gachsaran	2022-2023	13.6	32
2023-04-28	Gachsaran	2022-2023	13.6	33
2023-04-29	Gachsaran	2022-2023	13	33.6
2023-04-30	Gachsaran	2022-2023	13.4	34.2
2023-05-01	Gachsaran	2022-2023	13.4	34.4
2023-05-02	Gachsaran	2022-2023	12.4	31.8
2023-05-03	Gachsaran	2022-2023	9.2	32.8
2023-05-04	Gachsaran	2022-2023	11.8	32.4
2023-05-05	Gachsaran	2022-2023	7.6	32.6
2023-05-06	Gachsaran	2022-2023	9.8	35.6
2023-05-07	Gachsaran	2022-2023	10.4	36.8
2023-05-08	Gachsaran	2022-2023	15	37
2023-05-09	Gachsaran	2022-2023	19	36.8
2023-05-10	Gachsaran	2022-2023	24.2	36
2023-05-11	Gachsaran	2022-2023	16.2	36.8
2023-05-12	Gachsaran	2022-2023	17.6	38.8
2023-05-13	Gachsaran	2022-2023	18	40
2023-05-14	Gachsaran	2022-2023	17.8	36.6
2023-05-15	Gachsaran	2022-2023	13.4	33.2
2023-05-16	Gachsaran	2022-2023	13.2	33.4
2023-05-17	Gachsaran	2022-2023	12.8	34.8
2023-05-18	Gachsaran	2022-2023	14	36.6
2023-05-19	Gachsaran	2022-2023	20	35.8
2023-05-20	Gachsaran	2022-2023	24.8	34.6
2023-05-21	Gachsaran	2022-2023	25	35
2023-05-22	Gachsaran	2022-2023	19	38
2023-05-23	Gachsaran	2022-2023	18.2	38.8
2023-05-24	Gachsaran	2022-2023	18.8	40.2
2023-05-25	Gachsaran	2022-2023	20.4	39
2023-05-26	Gachsaran	2022-2023	20.6	38.4
2023-05-27	Gachsaran	2022-2023	19	37.6
2023-05-28	Gachsaran	2022-2023	19.8	39.8
2023-05-29	Gachsaran	2022-2023	18.8	41.4
2023-05-30	Gachsaran	2022-2023	20	41
2023-05-31	Gachsaran	2022-2023	24.4	37.4
2023-06-01	Gachsaran	2022-2023	21.4	38.4
2023-06-02	Gachsaran	2022-2023	17	39.6
2023-06-03	Gachsaran	2022-2023	17.8	41.6
2023-06-04	Gachsaran	2022-2023	19.6	41.6
2023-06-05	Gachsaran	2022-2023	19.8	41.8
2023-06-06	Gachsaran	2022-2023	19.8	40.6
2023-06-07	Gachsaran	2022-2023	23.2	40
2023-06-08	Gachsaran	2022-2023	20.8	40.2
2023-06-09	Gachsaran	2022-2023	22.4	40.6
2023-06-10	Gachsaran	2022-2023	22.2	41.2
2023-06-11	Gachsaran	2022-2023	20.8	42.6
2023-06-12	Gachsaran	2022-2023	23.8	42.8
2023-06-13	Gachsaran	2022-2023	22	42.2
2023-06-14	Gachsaran	2022-2023	22.2	41.4
2023-06-15	Gachsaran	2022-2023	19.2	40.8
2023-06-16	Gachsaran	2022-2023	18.4	40.6
2023-06-17	Gachsaran	2022-2023	18.8	39.6
2023-06-18	Gachsaran	2022-2023	19.6	42.2
2023-06-19	Gachsaran	2022-2023	20	42.6
2023-06-20	Gachsaran	2022-2023	20.4	43

## Sheet: Gachsaran_2023-2024
Date	Month	Cropping year	T-min	T-max
2023-09-23	Gachsaran	2023-2024	20	43
2023-09-24	Gachsaran	2023-2024	19.2	40.4
2023-09-25	Gachsaran	2023-2024	19.2	40
2023-09-26	Gachsaran	2023-2024	19.8	39
2023-09-27	Gachsaran	2023-2024	19.2	38.8
2023-09-28	Gachsaran	2023-2024	19.8	38.4
2023-09-29	Gachsaran	2023-2024	19.8	38.4
2023-09-30	Gachsaran	2023-2024	18.8	37
2023-10-01	Gachsaran	2023-2024	17.4	36
2023-10-02	Gachsaran	2023-2024	17.2	37.6
2023-10-03	Gachsaran	2023-2024	17.8	39
2023-10-04	Gachsaran	2023-2024	19	40
2023-10-05	Gachsaran	2023-2024	19	38.2
2023-10-06	Gachsaran	2023-2024	17.4	37.8
2023-10-07	Gachsaran	2023-2024	16.6	38.4
2023-10-08	Gachsaran	2023-2024	16.6	38
2023-10-09	Gachsaran	2023-2024	17.4	36.8
2023-10-10	Gachsaran	2023-2024	15.2	39.6
2023-10-11	Gachsaran	2023-2024	16.6	38.2
2023-10-12	Gachsaran	2023-2024	17.8	38.2
2023-10-13	Gachsaran	2023-2024	17.4	38.2
2023-10-14	Gachsaran	2023-2024	16.8	37
2023-10-15	Gachsaran	2023-2024	17	36.8
2023-10-16	Gachsaran	2023-2024	16.8	35.8
2023-10-17	Gachsaran	2023-2024	18.2	32.4
2023-10-18	Gachsaran	2023-2024	13.6	32.6
2023-10-19	Gachsaran	2023-2024	16	31.2
2023-10-20	Gachsaran	2023-2024	19.4	33.6
2023-10-21	Gachsaran	2023-2024	17	33.8
2023-10-22	Gachsaran	2023-2024	13.8	34.4
2023-10-23	Gachsaran	2023-2024	15.2	33.4
2023-10-24	Gachsaran	2023-2024	13.8	32
2023-10-25	Gachsaran	2023-2024	14.6	32.4
2023-10-26	Gachsaran	2023-2024	15.8	27.8
2023-10-27	Gachsaran	2023-2024	12.4	30.4
2023-10-28	Gachsaran	2023-2024	13.2	32.6
2023-10-29	Gachsaran	2023-2024	13.6	31.6
2023-10-30	Gachsaran	2023-2024	13.4	32.8
2023-10-31	Gachsaran	2023-2024	14.6	32.6
2023-11-01	Gachsaran	2023-2024	20.2	32.4
2023-11-02	Gachsaran	2023-2024	18.8	30
2023-11-03	Gachsaran	2023-2024	17.6	27.8
2023-11-04	Gachsaran	2023-2024	13.4	28.4
2023-11-05	Gachsaran	2023-2024	12.4	27.8
2023-11-06	Gachsaran	2023-2024	11.6	28.2
2023-11-07	Gachsaran	2023-2024	10.8	28.6
2023-11-08	Gachsaran	2023-2024	10.8	29.6
2023-11-09	Gachsaran	2023-2024	11.2	31
2023-11-10	Gachsaran	2023-2024	11.4	31.2
2023-11-11	Gachsaran	2023-2024	11.6	30.6
2023-11-12	Gachsaran	2023-2024	11.4	30.4
2023-11-13	Gachsaran	2023-2024	11.8	30.4
2023-11-14	Gachsaran	2023-2024	10.8	30.2
2023-11-15	Gachsaran	2023-2024	9.4	28.6
2023-11-16	Gachsaran	2023-2024	16	19
2023-11-17	Gachsaran	2023-2024	12.6	23.8
2023-11-18	Gachsaran	2023-2024	14.8	24.2
2023-11-19	Gachsaran	2023-2024	11.2	25
2023-11-20	Gachsaran	2023-2024	16.8	20.4
2023-11-21	Gachsaran	2023-2024	12.2	22.6
2023-11-22	Gachsaran	2023-2024	8.8	22.6
2023-11-23	Gachsaran	2023-2024	8.4	22
2023-11-24	Gachsaran	2023-2024	12.4	22.2
2023-11-25	Gachsaran	2023-2024	8.2	23.4
2023-11-26	Gachsaran	2023-2024	10	24.4
2023-11-27	Gachsaran	2023-2024	10.8	24.6
2023-11-28	Gachsaran	2023-2024	10.4	24.4
2023-11-29	Gachsaran	2023-2024	10	22.6
2023-11-30	Gachsaran	2023-2024	8.8	24
2023-12-01	Gachsaran	2023-2024	8.4	24.6
2023-12-02	Gachsaran	2023-2024	7	25.4
2023-12-03	Gachsaran	2023-2024	7.8	26.2
2023-12-04	Gachsaran	2023-2024	8.2	27
2023-12-05	Gachsaran	2023-2024	6.8	26.6
2023-12-06	Gachsaran	2023-2024	7.2	27.2
2023-12-07	Gachsaran	2023-2024	7.6	25
2023-12-08	Gachsaran	2023-2024	6.4	26
2023-12-09	Gachsaran	2023-2024	6.8	26
2023-12-10	Gachsaran	2023-2024	6.6	25.6
2023-12-11	Gachsaran	2023-2024	6.6	25.6
2023-12-12	Gachsaran	2023-2024	6.6	25.8
2023-12-13	Gachsaran	2023-2024	5.2	18.8
2023-12-14	Gachsaran	2023-2024	10.8	16.2
2023-12-15	Gachsaran	2023-2024	7	16.8
2023-12-16	Gachsaran	2023-2024	3	22.2
2023-12-17	Gachsaran	2023-2024	4.2	22.6
2023-12-18	Gachsaran	2023-2024	3.8	20.2
2023-12-19	Gachsaran	2023-2024	4.4	20.6
2023-12-20	Gachsaran	2023-2024	3.6	20.6
2023-12-21	Gachsaran	2023-2024	4.4	20.2
2023-12-22	Gachsaran	2023-2024	4	20.6
2023-12-23	Gachsaran	2023-2024	8.2	15.2
2023-12-24	Gachsaran	2023-2024	11	21
2023-12-25	Gachsaran	2023-2024	8.4	21.4
2023-12-26	Gachsaran	2023-2024	5.6	22.6
2023-12-27	Gachsaran	2023-2024	3.2	23.4
2023-12-28	Gachsaran	2023-2024	3.8	20.8
2023-12-29	Gachsaran	2023-2024	10.8	23.4
2023-12-30	Gachsaran	2023-2024	7.4	21
2023-12-31	Gachsaran	2023-2024	10	20
2024-01-01	Gachsaran	2023-2024	7.8	18.8
2024-01-02	Gachsaran	2023-2024	6	20
2024-01-03	Gachsaran	2023-2024	7.2	19.6
2024-01-04	Gachsaran	2023-2024	4.8	19
2024-01-05	Gachsaran	2023-2024	3.6	20.2
2024-01-06	Gachsaran	2023-2024	2.8	19.4
2024-01-07	Gachsaran	2023-2024	1.8	21.6
2024-01-08	Gachsaran	2023-2024	1.2	23.2
2024-01-09	Gachsaran	2023-2024	1	23
2024-01-10	Gachsaran	2023-2024	2.6	21
2024-01-11	Gachsaran	2023-2024	0.6	20.8
2024-01-12	Gachsaran	2023-2024	8.6	15.6
2024-01-13	Gachsaran	2023-2024	7	20.8
2024-01-14	Gachsaran	2023-2024	9.6	17.6
2024-01-15	Gachsaran	2023-2024	12.4	20.2
2024-01-16	Gachsaran	2023-2024	8.4	21.6
2024-01-17	Gachsaran	2023-2024	3.8	20
2024-01-18	Gachsaran	2023-2024	3.6	20.8
2024-01-19	Gachsaran	2023-2024	3	21.8
2024-01-20	Gachsaran	2023-2024	3.4	23.4
2024-01-21	Gachsaran	2023-2024	3.2	20.6
2024-01-22	Gachsaran	2023-2024	2.6	22.8
2024-01-23	Gachsaran	2023-2024	5.4	23.8
2024-01-24	Gachsaran	2023-2024	13.6	20.8
2024-01-25	Gachsaran	2023-2024	9.2	22.8
2024-01-26	Gachsaran	2023-2024	13.2	17.6
2024-01-27	Gachsaran	2023-2024	13	18
2024-01-28	Gachsaran	2023-2024	8	17.2
2024-01-29	Gachsaran	2023-2024	2	17.6
2024-01-30	Gachsaran	2023-2024	8	18.4
2024-01-31	Gachsaran	2023-2024	7.2	22
2024-02-01	Gachsaran	2023-2024	4.2	21.2
2024-02-02	Gachsaran	2023-2024	6.5	12
2024-02-03	Gachsaran	2023-2024	0.8	13.4
2024-02-04	Gachsaran	2023-2024	0	15
2024-02-05	Gachsaran	2023-2024	-0.4	16.6
2024-02-06	Gachsaran	2023-2024	0.6	16.6
2024-02-07	Gachsaran	2023-2024	1.4	17.6
2024-02-08	Gachsaran	2023-2024	2.6	18.6
2024-02-09	Gachsaran	2023-2024	2.2	20.8
2024-02-10	Gachsaran	2023-2024	3.2	22.2
2024-02-11	Gachsaran	2023-2024	5.6	18.8
2024-02-12	Gachsaran	2023-2024	4.4	23.2
2024-02-13	Gachsaran	2023-2024	5.2	24.8
2024-02-14	Gachsaran	2023-2024	6.6	25.4
2024-02-15	Gachsaran	2023-2024	11.8	23.6
2024-02-16	Gachsaran	2023-2024	14.4	21.4
2024-02-17	Gachsaran	2023-2024	15	20.8
2024-02-18	Gachsaran	2023-2024	8	17.6
2024-02-19	Gachsaran	2023-2024	3.6	18.4
2024-02-20	Gachsaran	2023-2024	3.8	18.2
2024-02-21	Gachsaran	2023-2024	3.6	19.8
2024-02-22	Gachsaran	2023-2024	3.6	19.2
2024-02-23	Gachsaran	2023-2024	4	23.4
2024-02-24	Gachsaran	2023-2024	7.6	16.4
2024-02-25	Gachsaran	2023-2024	11.2	16.4
2024-02-26	Gachsaran	2023-2024	9.2	17.8
2024-02-27	Gachsaran	2023-2024	3.8	17.6
2024-02-28	Gachsaran	2023-2024	6.4	16.4
2024-02-29	Gachsaran	2023-2024	5.2	14.8
2024-03-01	Gachsaran	2023-2024	3	17.2
2024-03-02	Gachsaran	2023-2024	1.2	18.6
2024-03-03	Gachsaran	2023-2024	1.4	19.2
2024-03-04	Gachsaran	2023-2024	10.6	19.4
2024-03-05	Gachsaran	2023-2024	9.2	18.8
2024-03-06	Gachsaran	2023-2024	3.8	20.8
2024-03-07	Gachsaran	2023-2024	3.6	24
2024-03-08	Gachsaran	2023-2024	7.8	23.8
2024-03-09	Gachsaran	2023-2024	7.6	22.2
2024-03-10	Gachsaran	2023-2024	4.4	23.2
2024-03-11	Gachsaran	2023-2024	8.4	18.4
2024-03-12	Gachsaran	2023-2024	4.4	20.6
2024-03-13	Gachsaran	2023-2024	5	25.4
2024-03-14	Gachsaran	2023-2024	5.8	26.2
2024-03-15	Gachsaran	2023-2024	13.4	26.4
2024-03-16	Gachsaran	2023-2024	14	24.4
2024-03-17	Gachsaran	2023-2024	12.4	27.6
2024-03-18	Gachsaran	2023-2024	11.2	28.6
2024-03-19	Gachsaran	2023-2024	16	16.8
2024-03-20	Gachsaran	2023-2024	11.6	21.4
2024-03-21	Gachsaran	2023-2024	7.4	23.4
2024-03-22	Gachsaran	2023-2024	7.6	17.2
2024-03-23	Gachsaran	2023-2024	8.2	24.8
2024-03-24	Gachsaran	2023-2024	10.4	20.6
2024-03-25	Gachsaran	2023-2024	14.6	20.8
2024-03-26	Gachsaran	2023-2024	11.8	19.6
2024-03-27	Gachsaran	2023-2024	5.8	21
2024-03-28	Gachsaran	2023-2024	8	22
2024-03-29	Gachsaran	2023-2024	7.6	24.6
2024-03-30	Gachsaran	2023-2024	9.6	26.6
2024-03-31	Gachsaran	2023-2024	12.6	26.2
2024-04-01	Gachsaran	2023-2024	11	25.8
2024-04-02	Gachsaran	2023-2024	10.2	26.6
2024-04-03	Gachsaran	2023-2024	10.8	26.4
2024-04-04	Gachsaran	2023-2024	9.8	27.6
2024-04-05	Gachsaran	2023-2024	9.6	28.8
2024-04-06	Gachsaran	2023-2024	10	30.2
2024-04-07	Gachsaran	2023-2024	10.2	26.6
2024-04-08	Gachsaran	2023-2024	17.6	30.4
2024-04-09	Gachsaran	2023-2024	14.6	30.8
2024-04-10	Gachsaran	2023-2024	13.8	30.4
2024-04-11	Gachsaran	2023-2024	15	28.6
2024-04-12	Gachsaran	2023-2024	9	26.8
2024-04-13	Gachsaran	2023-2024	9.8	26.2
2024-04-14	Gachsaran	2023-2024	10.2	26.2
2024-04-15	Gachsaran	2023-2024	10.2	26.2
2024-04-16	Gachsaran	2023-2024	10.2	26.2
2024-04-17	Gachsaran	2023-2024	10.2	26.2
2024-04-18	Gachsaran	2023-2024	10.2	26.2
2024-04-19	Gachsaran	2023-2024	10.5	27
2024-04-20	Gachsaran	2023-2024	13	31.4
2024-04-21	Gachsaran	2023-2024	14.2	31.4
2024-04-22	Gachsaran	2023-2024	17.6	32.6
2024-04-23	Gachsaran	2023-2024	13.4	30
2024-04-24	Gachsaran	2023-2024	16.8	28.8
2024-04-25	Gachsaran	2023-2024	12.2	30.2
2024-04-26	Gachsaran	2023-2024	13.2	32.4
2024-04-27	Gachsaran	2023-2024	15	33.4
2024-04-28	Gachsaran	2023-2024	19	33.8
2024-04-29	Gachsaran	2023-2024	16.2	33.6
2024-04-30	Gachsaran	2023-2024	15.4	30.4
2024-05-01	Gachsaran	2023-2024	15.2	23.8
2024-05-02	Gachsaran	2023-2024	17.4	19.6
2024-05-03	Gachsaran	2023-2024	14.2	24.2
2024-05-04	Gachsaran	2023-2024	12.8	27.8
2024-05-05	Gachsaran	2023-2024	15.4	30.4
2024-05-06	Gachsaran	2023-2024	18.4	30.8
2024-05-07	Gachsaran	2023-2024	18.4	32
2024-05-08	Gachsaran	2023-2024	16.2	32.6
2024-05-09	Gachsaran	2023-2024	10.8	30.2
2024-05-10	Gachsaran	2023-2024	9.8	32.4
2024-05-11	Gachsaran	2023-2024	11	35.4
2024-05-12	Gachsaran	2023-2024	15.6	37.6
2024-05-13	Gachsaran	2023-2024	15.2	37.6
2024-05-14	Gachsaran	2023-2024	23.6	28.2
2024-05-15	Gachsaran	2023-2024	18.4	33
2024-05-16	Gachsaran	2023-2024	18.4	25.4
2024-05-17	Gachsaran	2023-2024	22	33.8
2024-05-18	Gachsaran	2023-2024	16.8	33.8
2024-05-19	Gachsaran	2023-2024	14.6	34.8
2024-05-20	Gachsaran	2023-2024	15	35
2024-05-21	Gachsaran	2023-2024	16.2	37
2024-05-22	Gachsaran	2023-2024	16.2	37.4
2024-05-23	Gachsaran	2023-2024	18.2	36.4
2024-05-24	Gachsaran	2023-2024	17.8	36.4
2024-05-25	Gachsaran	2023-2024	16.2	38.6
2024-05-26	Gachsaran	2023-2024	18.6	40.8
2024-05-27	Gachsaran	2023-2024	19	39.8
2024-05-28	Gachsaran	2023-2024	15.6	41.2
2024-05-29	Gachsaran	2023-2024	16.6	41.6
2024-05-30	Gachsaran	2023-2024	17.2	43.6
2024-05-31	Gachsaran	2023-2024	17.2	44.4
2024-06-01	Gachsaran	2023-2024	21	44.4
2024-06-02	Gachsaran	2023-2024	20.8	41.2
2024-06-03	Gachsaran	2023-2024	18.4	41.8
2024-06-04	Gachsaran	2023-2024	18.6	40.8
2024-06-05	Gachsaran	2023-2024	20	40.8
2024-06-06	Gachsaran	2023-2024	19.4	41.2
2024-06-07	Gachsaran	2023-2024	20.4	40.8
2024-06-08	Gachsaran	2023-2024	19.2	40.8
2024-06-09	Gachsaran	2023-2024	20	40.6
2024-06-10	Gachsaran	2023-2024	21.4	41.4
2024-06-11	Gachsaran	2023-2024	23.6	42.2
2024-06-12	Gachsaran	2023-2024	23.4	42.2
2024-06-13	Gachsaran	2023-2024	18.8	40.2
2024-06-14	Gachsaran	2023-2024	19.8	41.2
2024-06-15	Gachsaran	2023-2024	18.8	42
2024-06-16	Gachsaran	2023-2024	21.6	42.4
2024-06-17	Gachsaran	2023-2024	21.4	43.8
2024-06-18	Gachsaran	2023-2024	21.6	45
2024-06-19	Gachsaran	2023-2024	23.2	44.6
