# Supplementary material for: Predictive modeling of sugar beet bolting via vernalization-intensity model and resilience assessment in diverse autumn cultivation environments
Source: PLoS One. 2026 Feb 26;21(2):e0339856. doi: 10.1371/journal.pone.0339856 (PMC12944751; doi:10.1371/journal.pone.0339856)
Supplement: S1 Dataset — This file contains the minimal underlying data used for the predictive modeling and resilience assessment presented in this study. (XLSX) [file pone.0339856.s002.xlsx]

## Sheet: S2_Dataset
Year	Location	Environment	Replication	Genotype	WSY (t/ha)	RY (t/ha)	SC (%)	Na (ppm)	K (ppm)	N (ppm)	Bolting (%)
2022-23	Dezful	DEF2022-23	1	BOL068	9.70389	86.7969	13.75	593.142	1302.03	382.473	0
2022-23	Dezful	DEF2022-23	2	BOL068	10.8549	91.6797	14.25	466.697	1309.85	402.087	0
2022-23	Dezful	DEF2022-23	3	BOL068	11.9468	91.4062	15.15	291.973	1270.75	354.453	0
2022-23	Dezful	DEF2022-23	4	BOL068	11.66	86.5625	15.55	289.674	1274.66	350.25	0
2022-23	Dezful	DEF2022-23	1	BOL070	9.86115	83.7109	14.3	427.614	1489.71	421.701	0
2022-23	Dezful	DEF2022-23	2	BOL070	9.31706	69.375	15.25	298.87	946.22	371.265	0
2022-23	Dezful	DEF2022-23	3	BOL070	7.4103	61.4453	14.5	423.016	1399.78	427.305	0
2022-23	Dezful	DEF2022-23	4	BOL070	8.63981	66.5625	15.05	259.787	1302.03	372.666	0
2022-23	Dezful	DEF2022-23	1	BOL239	8.99386	71.8359	14.9	342.551	1454.52	448.32	0
2022-23	Dezful	DEF2022-23	2	BOL239	11.2178	81.4062	15.65	250.591	1165.18	278.799	0
2022-23	Dezful	DEF2022-23	3	BOL239	11.9461	94.9609	14.9	388.531	1329.4	427.305	0
2022-23	Dezful	DEF2022-23	4	BOL239	10.8382	87.6172	14.7	285.076	1513.17	432.909	0
2022-23	Dezful	DEF2022-23	1	BOL374	9.57863	76.875	15.15	641.421	1372.41	362.859	0
2022-23	Dezful	DEF2022-23	2	BOL374	9.79094	75.7812	14.85	285.076	1098.71	376.869	0
2022-23	Dezful	DEF2022-23	3	BOL374	10.8534	79.9219	15.5	335.654	961.86	428.706	0
2022-23	Dezful	DEF2022-23	4	BOL374	10.1348	75.8594	15.5	379.335	1114.35	456.726	0
2022-23	Dezful	DEF2022-23	1	BOL375	10.6628	79.2188	15.65	517.275	961.86	427.305	0
2022-23	Dezful	DEF2022-23	2	BOL375	11.0452	83.0469	15.3	291.973	1157.36	392.28	0
2022-23	Dezful	DEF2022-23	3	BOL375	11.3012	88.3594	14.9	420.717	1106.53	329.235	0
2022-23	Dezful	DEF2022-23	4	BOL375	10.4297	86.9141	14.4	475.893	1294.21	390.879	0
2022-23	Dezful	DEF2022-23	1	BOL376	8.12953	75.2734	13.9	666.71	1739.95	424.503	0
2022-23	Dezful	DEF2022-23	2	BOL376	9.96263	66.9531	16.8	213.807	1196.46	382.473	0
2022-23	Dezful	DEF2022-23	3	BOL376	9.12166	66.4844	15.55	241.395	1106.53	315.225	0
2022-23	Dezful	DEF2022-23	4	BOL376	12.2587	83.9062	16.2	188.518	965.77	260.586	0
2022-23	Dezful	DEF2022-23	1	BOL434	9.37922	71.0547	15.4	319.561	1372.41	343.245	0
2022-23	Dezful	DEF2022-23	2	BOL434	9.89178	73.1641	15.55	344.85	1133.9	341.844	0
2022-23	Dezful	DEF2022-23	3	BOL434	9.09887	68.5156	15.45	326.458	1348.95	306.819	0
2022-23	Dezful	DEF2022-23	4	BOL434	10.3601	68.2031	17.35	278.179	1372.41	372.666	0
2022-23	Dezful	DEF2022-23	1	BOL435	12.0101	85.6641	15.85	264.385	1047.88	337.641	0
2022-23	Dezful	DEF2022-23	2	BOL435	10.0374	76.6797	15.35	370.139	1380.23	312.423	0
2022-23	Dezful	DEF2022-23	3	BOL435	9.26422	82.4219	14.1	648.318	1493.62	432.909	0
2022-23	Dezful	DEF2022-23	4	BOL435	8.88902	73.2812	14.7	473.594	1466.25	428.706	0
2022-23	Dezful	DEF2022-23	1	BOL436	13.6057	96.5625	15.95	241.395	1129.99	329.235	0
2022-23	Dezful	DEF2022-23	2	BOL436	10.7228	96.6016	13.7	618.431	1282.48	389.478	0
2022-23	Dezful	DEF2022-23	3	BOL436	11.4956	96.6016	14.3	491.986	1251.2	418.899	0
2022-23	Dezful	DEF2022-23	4	BOL436	10.0581	96.9922	13.15	544.863	1587.46	424.503	0
2022-23	Dezful	DEF2022-23	1	BOL437	12.5926	85.6641	16.45	193.116	1075.25	337.641	0
2022-23	Dezful	DEF2022-23	2	BOL437	12.0433	84.1016	15.95	195.415	934.49	346.047	0
2022-23	Dezful	DEF2022-23	3	BOL437	13.5312	98.9844	15.9	298.87	1423.24	368.463	0
2022-23	Dezful	DEF2022-23	4	BOL437	13.6985	91.4453	16.95	177.023	1317.67	381.072	0
2022-23	Dezful	DEF2022-23	1	Rajah	9.81719	80.4688	14.5	381.634	1356.77	375.468	0
2022-23	Dezful	DEF2022-23	2	Rajah	8.2119	62.0703	15.2	285.076	1208.19	287.205	0
2022-23	Dezful	DEF2022-23	3	Rajah	8.54289	65.6641	15.15	280.478	1368.5	351.651	0
2022-23	Dezful	DEF2022-23	4	Rajah	8.4792	65.7812	14.9	273.581	1266.84	298.413	0
2022-23	Dezful	DEF2022-23	1	Ratna	6.64051	54.2969	14.75	577.049	1212.1	462.33	0
2022-23	Dezful	DEF2022-23	2	Ratna	7.31212	58.125	14.65	377.036	1079.16	399.285	0
2022-23	Dezful	DEF2022-23	3	Ratna	7.61602	56.8359	15.3	317.262	993.14	395.082	0
2022-23	Dezful	DEF2022-23	4	Ratna	8.98941	65.6641	15.5	287.375	1055.7	239.571	0
2023-24	Dezful	DEF2023-24	1	BOL068	9.42047	73.8281	15.15	558.657	1239.47	264.789	0
2023-24	Dezful	DEF2023-24	2	BOL068	10.3877	84.4531	14.55	471.295	1188.64	323.631	0
2023-24	Dezful	DEF2023-24	3	BOL068	10.4906	87.4219	14.3	487.388	1231.65	306.819	0
2023-24	Dezful	DEF2023-24	4	BOL068	8.74659	75.8594	13.95	696.597	985.32	334.839	0
2023-24	Dezful	DEF2023-24	1	BOL070	8.7311	73.8672	14.15	466.697	1298.12	309.621	0
2023-24	Dezful	DEF2023-24	2	BOL070	8.51807	71.6406	14.25	491.986	1251.2	357.255	0
2023-24	Dezful	DEF2023-24	3	BOL070	9.11945	75.4297	14.45	537.966	1180.82	347.448	0
2023-24	Dezful	DEF2023-24	4	BOL070	4.89828	42.2266	14.05	574.75	1251.2	312.423	0
2023-24	Dezful	DEF2023-24	1	BOL239	10.4759	91.0156	14.05	558.657	1423.24	254.982	0
2023-24	Dezful	DEF2023-24	2	BOL239	9.41189	84.3359	13.7	604.637	1317.67	287.205	0
2023-24	Dezful	DEF2023-24	3	BOL239	8.47153	77.5781	13.45	648.318	1255.11	250.779	0
2023-24	Dezful	DEF2023-24	4	BOL239	7.39355	67.0312	13.7	735.68	1216.01	322.23	0
2023-24	Dezful	DEF2023-24	1	BOL374	6.61564	52.4219	15	618.431	1090.89	308.22	0
2023-24	Dezful	DEF2023-24	2	BOL374	7.46789	63.8281	13.95	560.956	1086.98	250.779	0
2023-24	Dezful	DEF2023-24	3	BOL374	8.31125	68.125	14.55	659.813	938.4	379.671	0
2023-24	Dezful	DEF2023-24	4	BOL374	8.20827	66.6797	14.55	675.906	828.92	326.433	0
2023-24	Dezful	DEF2023-24	1	BOL375	7.59084	63.0469	14.5	623.029	1223.83	247.977	0
2023-24	Dezful	DEF2023-24	2	BOL375	8.94349	75.6641	14.2	597.74	1173	247.977	0
2023-24	Dezful	DEF2023-24	3	BOL375	8.48122	71.2109	14.5	779.361	1071.34	299.814	0
2023-24	Dezful	DEF2023-24	4	BOL375	6.98625	63.2812	13.7	894.311	973.59	273.195	0
2023-24	Dezful	DEF2023-24	1	BOL376	7.84487	60.625	15.25	501.182	1227.74	284.403	0
2023-24	Dezful	DEF2023-24	2	BOL376	9.01523	73.5938	14.5	544.863	1086.98	288.606	0
2023-24	Dezful	DEF2023-24	3	BOL376	9.79519	74.375	15.3	471.295	1083.07	275.997	0
2023-24	Dezful	DEF2023-24	4	BOL376	9.84645	76.2109	14.95	450.604	1043.97	228.363	0
2023-24	Dezful	DEF2023-24	1	BOL434	9.30727	71.2109	15.6	570.152	1313.76	348.849	0
2023-24	Dezful	DEF2023-24	2	BOL434	9.72194	76.9141	14.95	517.275	1165.18	334.839	0
2023-24	Dezful	DEF2023-24	3	BOL434	8.88375	71.875	14.85	551.76	1294.21	354.453	0
2023-24	Dezful	DEF2023-24	4	BOL434	9.85137	77.2656	15.1	496.584	1286.39	288.606	0
2023-24	Dezful	DEF2023-24	1	BOL435	7.2935	72.5	13.75	1140.3	1693.03	323.631	0
2023-24	Dezful	DEF2023-24	2	BOL435	8.78883	76.0938	14.45	846.032	1325.49	281.601	0
2023-24	Dezful	DEF2023-24	3	BOL435	9.54141	80.8594	14.35	579.348	1388.05	267.591	0
2023-24	Dezful	DEF2023-24	4	BOL435	9.46584	78.5547	14.65	634.524	1341.13	275.997	0
2023-24	Dezful	DEF2023-24	1	BOL436	9.63375	86.0156	13.95	678.205	1419.33	302.616	0
2023-24	Dezful	DEF2023-24	2	BOL436	9.96778	90.7812	13.8	726.484	1411.51	302.616	0
2023-24	Dezful	DEF2023-24	3	BOL436	9.33539	94.2969	12.7	825.341	1243.38	287.205	0
2023-24	Dezful	DEF2023-24	4	BOL436	11.2142	96.7578	14.2	593.142	1391.96	315.225	0
2023-24	Dezful	DEF2023-24	1	BOL437	12.6118	97.5391	15.05	434.511	1114.35	304.017	0
2023-24	Dezful	DEF2023-24	2	BOL437	10.3621	81.9141	14.85	526.471	1008.78	350.25	0
2023-24	Dezful	DEF2023-24	3	BOL437	12.0878	92.3438	15.15	464.398	942.31	374.067	0
2023-24	Dezful	DEF2023-24	4	BOL437	10.1422	76.7188	15.3	450.604	1055.7	291.408	0
2023-24	Dezful	DEF2023-24	1	Rajah	8.10642	65.5859	15.1	542.564	1626.56	311.022	0
2023-24	Dezful	DEF2023-24	2	Rajah	11.1544	87.9687	15.1	457.501	1462.34	238.17	0
2023-24	Dezful	DEF2023-24	3	Rajah	9.78305	78.5156	14.85	480.491	1333.31	322.23	0
2023-24	Dezful	DEF2023-24	4	Rajah	9.58699	79.2969	14.35	455.202	1247.29	288.606	0
2023-24	Dezful	DEF2023-24	1	Ratna	6.19973	54.3359	13.85	574.75	1204.28	355.854	0
2023-24	Dezful	DEF2023-24	2	Ratna	7.95753	66.7578	14.3	680.504	1043.97	242.373	0
2023-24	Dezful	DEF2023-24	3	Ratna	5.65047	48.7109	14	678.205	1028.33	285.804	0
2023-24	Dezful	DEF2023-24	4	Ratna	5.00228	43.0859	13.95	678.205	1016.6	219.957	0
2022-23	Gachsaran	GCH2022-23	1	BOL068	17.5459	106.792	18.3	213.807	1294.21	194.739	0
2022-23	Gachsaran	GCH2022-23	2	BOL068	18.3299	112.178	18.25	135.641	1466.25	194.739	0
2022-23	Gachsaran	GCH2022-23	3	BOL068	20.4895	114.403	20.15	154.033	1798.6	208.749	0
2022-23	Gachsaran	GCH2022-23	4	BOL068	18.3163	110.539	18.9	202.312	1802.51	236.769	0
2022-23	Gachsaran	GCH2022-23	1	BOL070	16.5608	109.602	17.15	229.9	1403.69	264.789	1.07527
2022-23	Gachsaran	GCH2022-23	2	BOL070	18.2397	115.222	17.8	165.528	1462.34	222.759	0
2022-23	Gachsaran	GCH2022-23	3	BOL070	17.1012	109.133	17.75	119.548	1693.03	187.734	0
2022-23	Gachsaran	GCH2022-23	4	BOL070	19.7055	114.169	19.6	172.425	1872.89	217.155	0
2022-23	Gachsaran	GCH2022-23	1	BOL239	18.5169	113.115	18.3	179.322	1419.33	183.531	1.96078
2022-23	Gachsaran	GCH2022-23	2	BOL239	19.0946	118.97	17.95	179.322	1388.05	187.734	2.24719
2022-23	Gachsaran	GCH2022-23	3	BOL239	20.5563	126.112	18.75	165.528	2056.66	169.521	6.0241
2022-23	Gachsaran	GCH2022-23	4	BOL239	17.0377	101.054	19.3	211.508	1982.37	137.298	0
2022-23	Gachsaran	GCH2022-23	1	BOL374	19.1073	121.78	17.75	239.096	1403.69	274.596	0
2022-23	Gachsaran	GCH2022-23	2	BOL374	18.5905	109.485	18.85	179.322	1348.95	194.739	0
2022-23	Gachsaran	GCH2022-23	3	BOL374	15.1613	90.5152	18.55	154.033	1294.21	208.749	0
2022-23	Gachsaran	GCH2022-23	4	BOL374	19.3174	113.232	19.25	229.9	1618.74	210.15	0
2022-23	Gachsaran	GCH2022-23	1	BOL375	17.7644	113.583	17.4	245.993	1083.07	221.358	0
2022-23	Gachsaran	GCH2022-23	2	BOL375	17.5002	109.719	17.95	204.611	1470.16	176.526	0
2022-23	Gachsaran	GCH2022-23	3	BOL375	19.6501	130.913	17.45	211.508	1919.81	219.957	0
2022-23	Gachsaran	GCH2022-23	4	BOL375	17.3921	103.279	19.35	227.601	1998.01	197.541	0
2022-23	Gachsaran	GCH2022-23	1	BOL376	18.2754	112.881	18.8	298.87	1974.55	214.353	1.17647
2022-23	Gachsaran	GCH2022-23	2	BOL376	20.3137	115.222	19.5	131.043	1470.16	140.1	1.14943
2022-23	Gachsaran	GCH2022-23	3	BOL376	21.0959	119.321	19.8	126.445	1747.77	168.12	1.07527
2022-23	Gachsaran	GCH2022-23	4	BOL376	15.4158	91.2178	19.15	144.837	1868.98	162.516	0
2022-23	Gachsaran	GCH2022-23	1	BOL434	14.11	86.2998	18.75	172.425	1919.81	252.18	0
2022-23	Gachsaran	GCH2022-23	2	BOL434	18.6667	107.963	19.2	131.043	1438.88	238.17	0
2022-23	Gachsaran	GCH2022-23	3	BOL434	14.4056	86.8852	18.95	160.93	1927.63	215.754	0
2022-23	Gachsaran	GCH2022-23	4	BOL434	18.3503	106.44	19.6	158.631	1919.81	222.759	0
2022-23	Gachsaran	GCH2022-23	1	BOL435	16.4072	107.377	17.7	255.189	1833.79	207.348	0
2022-23	Gachsaran	GCH2022-23	2	BOL435	15.9369	97.8923	18.1	186.219	1294.21	168.12	0
2022-23	Gachsaran	GCH2022-23	3	BOL435	16.783	90.8665	20.8	160.93	1931.54	159.714	0
2022-23	Gachsaran	GCH2022-23	4	BOL435	15.8318	97.3068	18.9	236.797	2084.03	231.165	0
2022-23	Gachsaran	GCH2022-23	1	BOL436	18.7843	128.571	16.7	319.561	1325.49	240.972	0
2022-23	Gachsaran	GCH2022-23	2	BOL436	18.5465	124.473	17	234.498	1458.43	267.591	0
2022-23	Gachsaran	GCH2022-23	3	BOL436	17.2518	119.555	16.9	245.993	1861.16	273.195	0
2022-23	Gachsaran	GCH2022-23	4	BOL436	16.4722	96.8384	19.55	236.797	1951.09	281.601	0
2022-23	Gachsaran	GCH2022-23	1	BOL437	20.4315	119.204	19.2	202.312	1493.62	232.566	0
2022-23	Gachsaran	GCH2022-23	2	BOL437	18.959	105.386	19.85	131.043	1442.79	169.521	0
2022-23	Gachsaran	GCH2022-23	3	BOL437	17.6344	101.405	19.15	144.837	1294.21	169.521	0
2022-23	Gachsaran	GCH2022-23	4	BOL437	18.111	104.567	19.5	142.538	1755.59	203.145	0
2022-23	Gachsaran	GCH2022-23	1	Rajah	18.6437	114.169	17.8	174.724	899.3	191.937	0
2022-23	Gachsaran	GCH2022-23	2	Rajah	19.0426	112.412	18.7	142.538	1302.03	177.927	0
2022-23	Gachsaran	GCH2022-23	3	Rajah	20.0344	118.267	19	114.95	1704.76	152.709	1.20482
2022-23	Gachsaran	GCH2022-23	4	Rajah	18.5974	106.089	19.85	133.342	1931.54	197.541	0
2022-23	Gachsaran	GCH2022-23	1	Ratna	16.2307	97.1897	18.75	197.714	1489.71	229.764	0
2022-23	Gachsaran	GCH2022-23	2	Ratna	19.7189	115.925	18.95	165.528	1454.52	189.135	0
2022-23	Gachsaran	GCH2022-23	3	Ratna	15.5917	99.8829	17.75	170.126	1669.57	203.145	0
2022-23	Gachsaran	GCH2022-23	4	Ratna	16.6804	99.8829	18.9	163.229	1724.31	225.561	0
2023-24	Gachsaran	GCH2023-24	1	BOL068	19.8278	148.634	16.6	850.63	1509.26	560.4	0
2023-24	Gachsaran	GCH2023-24	2	BOL068	17.5518	125.82	16.35	429.913	1337.22	442.716	0
2023-24	Gachsaran	GCH2023-24	3	BOL068	15.7814	109.29	17	397.727	1532.72	495.954	0
2023-24	Gachsaran	GCH2023-24	4	BOL068	19.4436	139.781	16.65	559.423	1459.73	499.69	0
2023-24	Gachsaran	GCH2023-24	1	BOL070	21.2563	141.803	17.5	487.388	1399.78	396.483	0
2023-24	Gachsaran	GCH2023-24	2	BOL070	19.347	132.787	16.85	356.345	1407.6	332.037	0
2023-24	Gachsaran	GCH2023-24	3	BOL070	15.2654	123.907	15.25	682.803	1454.52	515.568	0
2023-24	Gachsaran	GCH2023-24	4	BOL070	18.7497	140.027	15.95	496.584	1384.14	463.731	0
2023-24	Gachsaran	GCH2023-24	1	BOL239	17.5517	128.962	16.9	554.059	2173.96	397.884	0
2023-24	Gachsaran	GCH2023-24	2	BOL239	18.8298	124.454	17.4	418.418	1317.67	299.814	0
2023-24	Gachsaran	GCH2023-24	3	BOL239	17.2739	142.76	15	629.926	1646.11	341.844	0
2023-24	Gachsaran	GCH2023-24	4	BOL239	20.918	150.273	16.3	354.046	1571.82	267.591	0
2023-24	Gachsaran	GCH2023-24	1	BOL374	19.4304	143.716	16.3	643.72	1356.77	500.157	0
2023-24	Gachsaran	GCH2023-24	2	BOL374	22.5205	143.443	17.6	287.375	1176.91	225.561	0
2023-24	Gachsaran	GCH2023-24	3	BOL374	17.9189	103.279	19.75	377.036	1302.03	605.232	0
2023-24	Gachsaran	GCH2023-24	4	BOL374	12.6181	109.153	14.45	859.826	1129.99	493.152	0
2023-24	Gachsaran	GCH2023-24	1	BOL375	13.7651	117.35	15.65	1103.52	1857.25	535.182	0
2023-24	Gachsaran	GCH2023-24	2	BOL375	21.2455	145.219	16.8	354.046	1345.04	259.185	0
2023-24	Gachsaran	GCH2023-24	3	BOL375	15.4136	114.344	16.55	721.886	1638.29	399.285	0
2023-24	Gachsaran	GCH2023-24	4	BOL375	21.8431	164.481	16.3333	726.484	1613.53	397.884	0
2023-24	Gachsaran	GCH2023-24	1	BOL376	14.4852	107.377	16.1	496.584	1470.16	435.711	1.85185
2023-24	Gachsaran	GCH2023-24	2	BOL376	19.2941	122.814	17.65	216.106	1235.56	358.656	0
2023-24	Gachsaran	GCH2023-24	3	BOL376	17.5016	126.639	16.4	418.418	1540.54	469.335	0
2023-24	Gachsaran	GCH2023-24	4	BOL376	14.1711	110.109	15.5	480.491	1505.35	446.919	0
2023-24	Gachsaran	GCH2023-24	1	BOL434	11.5786	95.2186	15.75	878.218	1861.16	536.583	0
2023-24	Gachsaran	GCH2023-24	2	BOL434	19.1154	129.508	17.2	416.119	1423.24	414.696	0
2023-24	Gachsaran	GCH2023-24	3	BOL434	13.8976	102.869	16.15	459.8	1575.73	417.498	0
2023-24	Gachsaran	GCH2023-24	4	BOL434	19.6765	153.005	15.65	416.119	1829.88	403.488	0
2023-24	Gachsaran	GCH2023-24	1	BOL435	12.4508	117.35	14.75	984.43	1673.48	498.756	0
2023-24	Gachsaran	GCH2023-24	2	BOL435	19.101	121.585	17.9	282.777	1485.8	260.586	0
2023-24	Gachsaran	GCH2023-24	3	BOL435	12.8083	120.492	14.15	990.869	1642.2	470.736	0
2023-24	Gachsaran	GCH2023-24	4	BOL435	15.867	128.825	15.6	857.527	1600.49	462.797	0
2023-24	Gachsaran	GCH2023-24	1	BOL436	13.4622	128.825	14.85	984.43	1583.55	605.232	0
2023-24	Gachsaran	GCH2023-24	2	BOL436	20.1511	153.825	15.65	514.976	1415.42	365.661	0
2023-24	Gachsaran	GCH2023-24	3	BOL436	13.9152	125.137	14.75	1052.94	1599.19	549.192	0
2023-24	Gachsaran	GCH2023-24	4	BOL436	17.9527	127.596	16.25	289.674	1454.52	275.997	0
2023-24	Gachsaran	GCH2023-24	1	BOL437	18.9832	125.137	17.7	570.152	1317.67	341.844	0
2023-24	Gachsaran	GCH2023-24	2	BOL437	18.1421	113.388	17.75	179.322	1122.17	315.225	0
2023-24	Gachsaran	GCH2023-24	3	BOL437	14.0623	106.694	16	671.308	1356.77	507.162	0
2023-24	Gachsaran	GCH2023-24	4	BOL437	18.459	124.863	17.15	473.594	1265.54	388.077	0
2023-24	Gachsaran	GCH2023-24	1	Rajah	19.6122	134.699	17	349.448	1548.36	409.092	0
2023-24	Gachsaran	GCH2023-24	2	Rajah	22.2208	142.077	17.7	204.611	1384.14	376.869	0
2023-24	Gachsaran	GCH2023-24	3	Rajah	17.7719	128.689	16.5	471.295	1497.53	577.212	0
2023-24	Gachsaran	GCH2023-24	4	Rajah	19.2306	144.809	15.65	395.428	1360.68	444.117	0
2023-24	Gachsaran	GCH2023-24	1	Ratna	16.3309	109.973	17.8	646.019	1552.27	500.157	0
2023-24	Gachsaran	GCH2023-24	2	Ratna	18.7367	121.038	17.55	303.468	1278.57	302.616	0
2023-24	Gachsaran	GCH2023-24	3	Ratna	13.9439	116.393	15	760.969	1391.96	556.197	0
2023-24	Gachsaran	GCH2023-24	4	Ratna	14.2397	101.639	16.2	335.654	1356.77	308.22	0
2022-23	Gonbad	GND2022-23	1	BOL068	8.37952	57.75	17.15	328.757	1951.09	225.561	0.740741
2022-23	Gonbad	GND2022-23	2	BOL068	10.7291	74.25	16.65	227.601	1689.12	138.699	27.0073
2022-23	Gonbad	GND2022-23	3	BOL068	9.3495	67.75	16.2	478.192	1520.99	91.065	22.0472
2022-23	Gonbad	GND2022-23	4	BOL068	9.21157	58.375	18	268.983	1626.56	155.511	5.12821
2022-23	Gonbad	GND2022-23	1	BOL070	9.06194	67.375	16.55	360.943	2353.82	308.22	5.35714
2022-23	Gonbad	GND2022-23	2	BOL070	7.1874	54	16.65	540.265	2310.81	327.834	3.6036
2022-23	Gonbad	GND2022-23	3	BOL070	8.87095	63.5	16.3	287.375	1724.31	151.308	16.9492
2022-23	Gonbad	GND2022-23	4	BOL070	9.42923	61.75	17.75	291.973	1822.06	238.17	12.5984
2022-23	Gonbad	GND2022-23	1	BOL239	7.48305	51.75	17.35	268.983	2373.37	175.125	54.7826
2022-23	Gonbad	GND2022-23	2	BOL239	7.9755	48.75	18.85	252.89	1947.18	176.526	9.35252
2022-23	Gonbad	GND2022-23	3	BOL239	10.2265	73.625	16.05	186.219	1739.95	98.07	31.5789
2022-23	Gonbad	GND2022-23	4	BOL239	8.49645	59.75	16.85	291.973	2080.12	123.288	15.0442
2022-23	Gonbad	GND2022-23	1	BOL374	8.6681	61	16.85	372.438	1759.5	376.869	0.78125
2022-23	Gonbad	GND2022-23	2	BOL374	5.11161	29.875	19.2	218.405	1501.44	228.363	0
2022-23	Gonbad	GND2022-23	3	BOL374	5.38755	36.75	17.05	289.674	1716.49	235.368	0.854701
2022-23	Gonbad	GND2022-23	4	BOL374	8.9268	64.5	16.05	273.581	1607.01	149.907	1.50376
2022-23	Gonbad	GND2022-23	1	BOL375	9.6276	71	16.5	310.365	2365.55	163.917	13.5593
2022-23	Gonbad	GND2022-23	2	BOL375	8.86585	63.875	17.25	404.624	2302.59	254.982	23.9583
2022-23	Gonbad	GND2022-23	3	BOL375	7.39721	52.875	17.05	365.541	2396.83	177.927	29.3578
2022-23	Gonbad	GND2022-23	4	BOL375	10.5525	83.75	15.6	409.222	2287.35	140.1	28.2609
2022-23	Gonbad	GND2022-23	1	BOL376	9.72745	64.25	17.95	303.468	2068.39	374.067	5.10949
2022-23	Gonbad	GND2022-23	2	BOL376	10.8227	77.25	16.4	234.498	1880.71	148.506	4.2735
2022-23	Gonbad	GND2022-23	3	BOL376	9.50594	59.375	18.25	220.704	1732.13	151.308	5.26316
2022-23	Gonbad	GND2022-23	4	BOL376	8.19978	53.875	17.75	275.88	1978.46	133.095	6.30631
2022-23	Gonbad	GND2022-23	1	BOL434	6.09765	44.25	16.9	301.169	2467.21	318.027	0
2022-23	Gonbad	GND2022-23	2	BOL434	8.72314	59.625	17.35	248.292	2189.6	207.348	3.10078
2022-23	Gonbad	GND2022-23	3	BOL434	7.7968	55.375	16.3	197.714	1759.5	141.501	0.854701
2022-23	Gonbad	GND2022-23	4	BOL434	7.5645	51.25	17.3	223.003	2044.93	184.932	0.980392
2022-23	Gonbad	GND2022-23	1	BOL435	9.0045	69	16.15	342.551	2302.59	165.318	3.0303
2022-23	Gonbad	GND2022-23	2	BOL435	7.8477	55.5	17	275.88	2349.91	141.501	3.64964
2022-23	Gonbad	GND2022-23	3	BOL435	11.4413	84.375	16.15	262.086	2087.94	120.486	3.47222
2022-23	Gonbad	GND2022-23	4	BOL435	8.20003	60.25	16.75	418.418	2412.47	165.318	2.06897
2022-23	Gonbad	GND2022-23	1	BOL436	6.66135	49.125	16.8	593.142	2130.95	285.804	0
2022-23	Gonbad	GND2022-23	2	BOL436	6.04811	41.625	17.1	365.541	1810.33	217.155	0
2022-23	Gonbad	GND2022-23	3	BOL436	8.94412	63.75	16.7	411.521	1888.53	156.912	0
2022-23	Gonbad	GND2022-23	4	BOL436	5.10195	32.25	18.4	381.634	1806.42	207.348	0
2022-23	Gonbad	GND2022-23	1	BOL437	8.67978	55.25	18.15	252.89	1853.34	212.952	20.8955
2022-23	Gonbad	GND2022-23	2	BOL437	7.70953	44.875	19.45	223.003	1728.22	191.937	27.4194
2022-23	Gonbad	GND2022-23	3	BOL437	8.48905	50.5	19.2	287.375	1755.59	194.739	13.3333
2022-23	Gonbad	GND2022-23	4	BOL437	5.23345	32.75	18.25	225.302	1763.41	138.699	13.7931
2022-23	Gonbad	GND2022-23	1	Rajah	7.79612	58.75	16.4	252.89	2302.59	306.819	0
2022-23	Gonbad	GND2022-23	2	Rajah	7.5504	53.625	16.55	204.611	2013.65	154.11	13.8686
2022-23	Gonbad	GND2022-23	3	Rajah	8.75425	60.625	17.2	202.312	2326.45	183.531	11.6667
2022-23	Gonbad	GND2022-23	4	Rajah	8.40353	63.375	15.9	227.601	2170.05	152.709	17.2414
2022-23	Gonbad	GND2022-23	1	Ratna	10.0804	79	15.25	347.149	1763.41	203.145	1.8018
2022-23	Gonbad	GND2022-23	2	Ratna	5.8026	38	17.65	310.365	1650.02	273.195	0
2022-23	Gonbad	GND2022-23	3	Ratna	7.38675	55.125	15.85	335.654	1763.41	165.318	0
2022-23	Gonbad	GND2022-23	4	Ratna	8.06919	60.625	15.75	324.159	1794.69	142.902	0.819672
2023-24	Gonbad	GND2023-24	1	BOL068	14.9919	90.75	19.8	935.693	1509.26	409.092	46.875
2023-24	Gonbad	GND2023-24	2	BOL068	15.3761	97.75	18.3	606.936	1384.14	242.373	60
2023-24	Gonbad	GND2023-24	3	BOL068	11.1412	80.5	17.5	1057.54	1747.77	381.072	47.3684
2023-24	Gonbad	GND2023-24	4	BOL068	11.7782	82.25	18.45	995.467	2428.11	337.641	48.5714
2023-24	Gonbad	GND2023-24	1	BOL070	10.4291	62.75	19.2	565.554	1364.59	369.864	68
2023-24	Gonbad	GND2023-24	2	BOL070	15.8487	104.75	18.35	793.155	1704.76	369.864	22.8571
2023-24	Gonbad	GND2023-24	3	BOL070	14.3991	109.25	16.95	1087.43	1943.27	231.165	23.3333
2023-24	Gonbad	GND2023-24	4	BOL070	11.4546	61.75	20.9	498.883	1313.76	238.17	26.9231
2023-24	Gonbad	GND2023-24	1	BOL239	10.7027	65.5	19.05	620.73	1520.99	245.175	44.4444
2023-24	Gonbad	GND2023-24	2	BOL239	10.9343	85.625	17.1	997.766	2302.59	430.107	21.9512
2023-24	Gonbad	GND2023-24	3	BOL239	15.6562	111.75	17.6	834.537	2162.23	240.972	51.1111
2023-24	Gonbad	GND2023-24	4	BOL239	17.1016	105.5	18.95	657.514	1423.24	329.235	57.1429
2023-24	Gonbad	GND2023-24	1	BOL374	18.3879	105.375	19.95	588.544	1200.37	414.696	44.4444
2023-24	Gonbad	GND2023-24	2	BOL374	13.5627	79.5	19.55	563.255	1364.59	242.373	50
2023-24	Gonbad	GND2023-24	3	BOL374	16.756	118	17.6	887.414	1814.24	297.012	39.6226
2023-24	Gonbad	GND2023-24	4	BOL374	14.9573	100.25	18.7	783.959	2412.47	301.215	47.8261
2023-24	Gonbad	GND2023-24	1	BOL375	13.6647	81	19.5	590.843	1474.07	250.779	62.8571
2023-24	Gonbad	GND2023-24	2	BOL375	15.2375	115	17.15	1156.4	1919.81	305.418	63.8889
2023-24	Gonbad	GND2023-24	3	BOL375	14.7056	103.125	17.45	937.992	1462.34	323.631	59.4595
2023-24	Gonbad	GND2023-24	4	BOL375	16.4619	117.25	17.75	972.477	1896.35	451.122	57.5758
2023-24	Gonbad	GND2023-24	1	BOL376	18.8855	114.25	19.35	662.112	1403.69	456.726	45.6522
2023-24	Gonbad	GND2023-24	2	BOL376	13.6906	80.25	19.75	627.627	1481.89	250.779	44.7368
2023-24	Gonbad	GND2023-24	3	BOL376	15.56	97.25	19.1	779.361	1513.17	469.335	56.0976
2023-24	Gonbad	GND2023-24	4	BOL376	16.7471	103.25	19.35	565.554	2037.11	311.022	60
2023-24	Gonbad	GND2023-24	1	BOL434	13.3307	90.5	18.5	951.786	1986.28	479.142	21.9512
2023-24	Gonbad	GND2023-24	2	BOL434	19.192	118.25	19.2	694.298	1579.64	382.473	25.5814
2023-24	Gonbad	GND2023-24	3	BOL434	12.2972	71	20.1	760.969	1278.57	341.844	51.3514
2023-24	Gonbad	GND2023-24	4	BOL434	15.0844	93.75	18.85	632.225	1446.7	376.869	21.6216
2023-24	Gonbad	GND2023-24	1	BOL435	10.7587	84.25	16.9	984.43	2001.92	488.949	23.0769
2023-24	Gonbad	GND2023-24	2	BOL435	14.9839	108.5	17.9	1041.45	2279.53	364.26	48.6486
2023-24	Gonbad	GND2023-24	3	BOL435	13.4138	87.5	18.7	726.484	2068.39	263.388	19.5122
2023-24	Gonbad	GND2023-24	4	BOL435	14.2729	79.25	20.5	482.79	1446.7	309.621	20.5882
2023-24	Gonbad	GND2023-24	1	BOL436	17.1489	114.25	18.5	1066.74	1450.61	497.355	35.4839
2023-24	Gonbad	GND2023-24	2	BOL436	10.8035	85	17.5	984.43	1876.8	469.335	53.125
2023-24	Gonbad	GND2023-24	3	BOL436	14.3021	89.5	18.95	779.361	1462.34	354.453	52
2023-24	Gonbad	GND2023-24	4	BOL436	13.5643	97.375	17.65	956.384	2056.66	302.616	69.5652
2023-24	Gonbad	GND2023-24	1	BOL437	10.0809	51.75	21.9	531.069	1180.82	448.32	72
2023-24	Gonbad	GND2023-24	2	BOL437	9.87058	62.75	18.65	712.69	1552.27	305.418	76.9231
2023-24	Gonbad	GND2023-24	3	BOL437	15.8591	104.75	18.35	689.7	1782.96	486.147	65.5172
2023-24	Gonbad	GND2023-24	4	BOL437	15.1996	104.25	17.8	733.381	1802.51	382.473	70
2023-24	Gonbad	GND2023-24	1	Rajah	15.6557	88.5	20.35	503.481	1591.37	336.24	60
2023-24	Gonbad	GND2023-24	2	Rajah	17.6167	113	19.05	747.175	2009.74	430.107	74.0741
2023-24	Gonbad	GND2023-24	3	Rajah	15.9903	109	17.85	866.723	1470.16	465.132	63.3333
2023-24	Gonbad	GND2023-24	4	Rajah	18.6902	103.375	20.8	535.667	1607.01	323.631	63.3333
2023-24	Gonbad	GND2023-24	1	Ratna	15.7934	97.25	19.15	694.298	1407.6	525.375	11.7647
2023-24	Gonbad	GND2023-24	2	Ratna	12.663	78.75	19	685.102	1509.26	416.097	20.5128
2023-24	Gonbad	GND2023-24	3	Ratna	15.8045	91.25	19.85	519.574	1505.35	219.957	18.75
2023-24	Gonbad	GND2023-24	4	Ratna	18.7935	127.5	17.95	678.205	1872.89	389.478	23.3333
